# Supplementary material for: Histone H3 clipping is a novel signature of human neutrophil extracellular traps
Source: eLife. 2022 Oct 25;11:e68283. doi: 10.7554/eLife.68283 (PMC9665850; doi:10.7554/eLife.68283)
Supplement: Figure 1—source data 1. [file elife-68283-fig1-data1.zip]

Archive with 16 entries (10 files):
- TIF 8 bit 256 colour conversion/
- TIF 8 bit 256 colour conversion/paperhome/
- TIF 8 bit 256 colour conversion/paperhome/Resubmission/
- TIF 8 bit 256 colour conversion/paperhome/Resubmission/Figures/
- TIF 8 bit 256 colour conversion/paperhome/Resubmission/Figures/Figure 1/
- TIF 8 bit 256 colour conversion/paperhome/Resubmission/Figures/Figure 1/Figure 1 Source Data/
- TIF 8 bit 256 colour conversion/paperhome/Resubmission/Figures/Figure 1/Figure 1 Source Data/Figure 1-Source Data 1-related to Figure 1A-GAPDH and H3N 2nd exposure for H3N - annotated.tif
- TIF 8 bit 256 colour conversion/paperhome/Resubmission/Figures/Figure 1/Figure 1 Source Data/Figure 1-Source Data 1-related to Figure 1A-GAPDH and H3N 2nd exposure for H3N.tif
- TIF 8 bit 256 colour conversion/paperhome/Resubmission/Figures/Figure 1/Figure 1 Source Data/Figure 1-Source Data 1-related to Figure 1A-GAPDH and H3N first exposure for GAPDH - annotated.tif
- TIF 8 bit 256 colour conversion/paperhome/Resubmission/Figures/Figure 1/Figure 1 Source Data/Figure 1-Source Data 1-related to Figure 1A-GAPDH and H3N first exposure for GAPDH.tif
- TIF 8 bit 256 colour conversion/paperhome/Resubmission/Figures/Figure 1/Figure 1 Source Data/Figure 1-Source Data 1-related to Figure 1A-H3C exposure -annotated.tif
- TIF 8 bit 256 colour conversion/paperhome/Resubmission/Figures/Figure 1/Figure 1 Source Data/Figure 1-Source Data 1-related to Figure 1A-H3C exposure.tif
- TIF 8 bit 256 colour conversion/paperhome/Resubmission/Figures/Figure 1/Figure 1 Source Data/Figure 1-Source Data 1-related to Figure 1A-western blot PVDF membranes GAPDH H3N - annotated.tif
- TIF 8 bit 256 colour conversion/paperhome/Resubmission/Figures/Figure 1/Figure 1 Source Data/Figure 1-Source Data 1-related to Figure 1A-western blot PVDF membranes GAPDH H3N.tif
- TIF 8 bit 256 colour conversion/paperhome/Resubmission/Figures/Figure 1/Figure 1 Source Data/Figure 1-Source Data 1-related to Figure 1A-western blot PVDF membranes H3N membrane reprobed for H3C.tif
- TIF 8 bit 256 colour conversion/paperhome/Resubmission/Figures/Figure 1/Figure 1 Source Data/Figure 1-Source Data 1-Related to Figure 1A.rar
