# Supplementary material for: Histone H3 clipping is a novel signature of human neutrophil extracellular traps
Source: eLife. 2022 Oct 25;11:e68283. doi: 10.7554/eLife.68283 (PMC9665850; doi:10.7554/eLife.68283)
Supplement: Figure 1—figure supplement 1—source data 1. [file elife-68283-fig1-figsupp1-data1.zip]

Archive with 5 entries (5 files):
- Figure 1-Figure supplement 1-Source Data 1-GAPDH and H3C exposure for GAPDH - annotated.tif
- Figure 1-Figure supplement 1-Source Data 1-GAPDH and H3C exposure for GAPDH.tif
- Figure 1-Figure supplement 1-Source Data 1-GAPDH and H3C exposure for H3C - annotated.tif
- Figure 1-Figure supplement 1-Source Data 1-GAPDH and H3C exposure for H3C.tif
- Figure 1-Figure supplement 1-Source Data 1- PVDF membranes.tif
