# Supplementary material for: Histone H3 clipping is a novel signature of human neutrophil extracellular traps
Source: eLife. 2022 Oct 25;11:e68283. doi: 10.7554/eLife.68283 (PMC9665850; doi:10.7554/eLife.68283)
Supplement: Figure 2—figure supplement 2—source data 1. [file elife-68283-fig2-figsupp2-data1.zip]

Archive with 2 entries (2 files):
- Figure 2-figure supplement 2-Source data 2-mass spectrometry report.xls
- Figure 2-Figure supplement 2-Source data 1 .tif
