# Supplementary material for: Histone H3 clipping is a novel signature of human neutrophil extracellular traps
Source: eLife. 2022 Oct 25;11:e68283. doi: 10.7554/eLife.68283 (PMC9665850; doi:10.7554/eLife.68283)
Supplement: Figure 3—source data 1. [file elife-68283-fig3-data1.zip]

Archive with 4 entries (4 files):
- Figure 3-Source Data 2.tif
- Figure 3-Source Data 1 copy_annotated 8bit.tif
- Figure 3-Source Data 1.tif
- Figure 3-Source Data 2 copy_annotated.tif
