# Supplementary material for: Histone H3 clipping is a novel signature of human neutrophil extracellular traps
Source: eLife. 2022 Oct 25;11:e68283. doi: 10.7554/eLife.68283 (PMC9665850; doi:10.7554/eLife.68283)
Supplement: Figure 3—figure supplement 3—source data 1. [file elife-68283-fig3-figsupp3-data1.zip]

Archive with 9 entries (8 files):
- Source Data/
- Source Data/2_day2_IP_H3C_high-incr_10s_8_8bit_RGB.tif
- Source Data/2_day2_IP_H3C_high-incr_10s_8_8bit_RGB_annotated.tif
- Source Data/i gel_8bit_RGB.tif
- Source Data/i gel_8bit_RGB_annnotated.tif
- Source Data/ii gel_8bit_RGB.tif
- Source Data/ii gel_8bit_RGB_annotated.tif
- Source Data/silverstain.tif
- Source Data/silverstain_annotated.tif
