# Supplementary material for: Histone H3 clipping is a novel signature of human neutrophil extracellular traps
Source: eLife. 2022 Oct 25;11:e68283. doi: 10.7554/eLife.68283 (PMC9665850; doi:10.7554/eLife.68283)
Supplement: Figure 3—figure supplement 4—source data 1. [file elife-68283-fig3-figsupp4-data1.zip]

Archive with 9 entries (8 files):
- Source data/
- Source data/1_3D9-high_incr-10s_2 annotated.tif
- Source data/1_3D9-high_incr-10s_2_8bitRGB.tif
- Source data/2_3D9-high_incr-10s_4_8bitRGB.tif
- Source data/2_3D9-high_incr-10s_8bitRGB_annotated.tif
- Source data/A_h3C-incr-10s-high_2_8bit_RGB.tif
- Source data/A_h3C-incr-10s-high_2_8bit_RGB_annotated.tif
- Source data/B_h3C-incr-10s-high_7_8bit_RGB.tif
- Source data/B_h3C-incr-10s-high_7_8bit_RGB_annotated.tif
