# Supplementary material for: Histone H3 clipping is a novel signature of human neutrophil extracellular traps
Source: eLife. 2022 Oct 25;11:e68283. doi: 10.7554/eLife.68283 (PMC9665850; doi:10.7554/eLife.68283)
Supplement: Figure 5—source data 1. [file elife-68283-fig5-data1.csv]

	Area	Int	ID1	ID2	x.cord	y.cord	file	max.size	Int.norm	class	version	method	mark	label	experiment	dir
1	249	28,386	360	NS	1252,1255,1255,1256,1256,1257,1257,1258,1258,1259,1259,1258,1258,1256,1256,1254,1254,1249,1249,1247,1247,1245,1245,1244,1244,1243,1243,1242,1242,1241,1241,1242,1242,1243,1243,1244,1244,1247,1247,1252,	14,14,15,15,16,16,17,17,19,19,25,25,28,28,29,29,30,30,31,31,29,29,28,28,27,27,26,26,25,25,18,18,17,17,15,15,14,14,13,13,	/Volumes/Promise RAID 2/Alf/for_Thea/experiments/quantification_test 5_PL23/str_data/NS/360/PL23_PMA_360NSimage_hoescht367.TIF PL23_PMA_360NSimage_568366.tif	1750	28,386	0	preAnalysis	none	none	360 NS	qt_5_PL23_man02	/Volumes/Promise RAID/Alf/for_Thea/experiments/quantification_test 5_PL23/PL23_5
2	284	58,289	360	NS	872,873,873,874,874,875,875,874,874,873,873,872,872,871,871,870,870,869,869,867,867,863,863,861,861,860,860,859,859,858,858,857,857,858,858,859,859,860,860,861,861,862,862,864,864,866,866,872,	30,30,32,32,37,37,38,38,43,43,45,45,46,46,47,47,48,48,49,49,50,50,49,49,48,48,47,47,44,44,42,42,40,40,36,36,34,34,33,33,32,32,30,30,29,29,28,28,	/Volumes/Promise RAID 2/Alf/for_Thea/experiments/quantification_test 5_PL23/str_data/NS/360/PL23_PMA_360NSimage_hoescht367.TIF PL23_PMA_360NSimage_568366.tif	1750	58,289	0	preAnalysis	none	none	360 NS	qt_5_PL23_man02	/Volumes/Promise RAID/Alf/for_Thea/experiments/quantification_test 5_PL23/PL23_5
3	264	30,534	360	NS	837,840,840,842,842,843,843,844,844,845,845,846,846,847,847,846,846,845,845,844,844,843,843,840,840,837,837,833,833,831,831,830,830,829,829,828,828,827,827,828,828,829,829,830,830,831,831,834,834,837,	73,73,74,74,75,75,76,76,77,77,78,78,80,80,83,83,85,85,87,87,88,88,89,89,90,90,89,89,88,88,87,87,86,86,85,85,84,84,77,77,76,76,75,75,74,74,73,73,72,72,	/Volumes/Promise RAID 2/Alf/for_Thea/experiments/quantification_test 5_PL23/str_data/NS/360/PL23_PMA_360NSimage_hoescht367.TIF PL23_PMA_360NSimage_568366.tif	1750	30,534	0	preAnalysis	none	none	360 NS	qt_5_PL23_man02	/Volumes/Promise RAID/Alf/for_Thea/experiments/quantification_test 5_PL23/PL23_5
4	314	212,124	360	NS	1298,1299,1299,1300,1300,1301,1301,1302,1302,1303,1303,1306,1306,1307,1307,1308,1308,1309,1309,1311,1311,1312,1312,1311,1311,1310,1310,1307,1307,1303,1303,1302,1302,1301,1301,1300,1300,1299,1299,1298,1298,1297,1297,1296,1296,1293,1293,1291,1291,1290,1290,1289,1289,1290,1290,1291,1291,1298,	78,78,79,79,80,80,82,82,83,83,84,84,85,85,86,86,88,88,89,89,91,91,95,95,98,98,99,99,100,100,101,101,100,100,99,99,98,98,97,97,94,94,92,92,90,90,89,89,88,88,86,86,80,80,78,78,77,77,	/Volumes/Promise RAID 2/Alf/for_Thea/experiments/quantification_test 5_PL23/str_data/NS/360/PL23_PMA_360NSimage_hoescht367.TIF PL23_PMA_360NSimage_568366.tif	1750	212,124	0	preAnalysis	none	none	360 NS	qt_5_PL23_man02	/Volumes/Promise RAID/Alf/for_Thea/experiments/quantification_test 5_PL23/PL23_5
5	242	35,103	360	NS	1216,1218,1218,1219,1219,1221,1221,1222,1222,1223,1223,1224,1224,1225,1225,1226,1226,1225,1225,1224,1224,1223,1223,1221,1221,1219,1219,1217,1217,1213,1213,1212,1212,1211,1211,1210,1210,1209,1209,1208,1208,1209,1209,1210,1210,1211,1211,1216,	95,95,96,96,97,97,98,98,99,99,100,100,101,101,104,104,107,107,109,109,110,110,111,111,112,112,113,113,112,112,111,111,110,110,109,109,108,108,100,100,99,99,96,96,95,95,94,94,	/Volumes/Promise RAID 2/Alf/for_Thea/experiments/quantification_test 5_PL23/str_data/NS/360/PL23_PMA_360NSimage_hoescht367.TIF PL23_PMA_360NSimage_568366.tif	1750	35,103	0	preAnalysis	none	none	360 NS	qt_5_PL23_man02	/Volumes/Promise RAID/Alf/for_Thea/experiments/quantification_test 5_PL23/PL23_5
6	389	167,185	360	NS	1275,1276,1276,1277,1277,1280,1280,1282,1282,1283,1283,1284,1284,1283,1283,1282,1282,1281,1281,1280,1280,1279,1279,1277,1277,1276,1276,1275,1275,1272,1272,1270,1270,1267,1267,1265,1265,1264,1264,1263,1263,1262,1262,1261,1261,1260,1260,1261,1261,1262,1262,1264,1264,1266,1266,1267,1267,1269,1269,1271,1271,1275,	100,100,102,102,103,103,104,104,105,105,109,109,112,112,114,114,116,116,117,117,118,118,119,119,120,120,121,121,122,122,123,123,122,122,121,121,119,119,118,118,116,116,115,115,112,112,110,110,106,106,105,105,104,104,102,102,101,101,100,100,99,99,	/Volumes/Promise RAID 2/Alf/for_Thea/experiments/quantification_test 5_PL23/str_data/NS/360/PL23_PMA_360NSimage_hoescht367.TIF PL23_PMA_360NSimage_568366.tif	1750	167,185	0	preAnalysis	none	none	360 NS	qt_5_PL23_man02	/Volumes/Promise RAID/Alf/for_Thea/experiments/quantification_test 5_PL23/PL23_5
7	249	29	360	NS	570,573,573,574,574,576,576,577,577,578,578,579,579,578,578,576,576,575,575,573,573,568,568,566,566,564,564,563,563,562,562,561,561,560,560,559,559,560,560,561,561,563,563,570,	111,111,112,112,111,111,112,112,113,113,114,114,121,121,123,123,124,124,125,125,126,126,125,125,124,124,123,123,122,122,121,121,120,120,118,118,114,114,112,112,111,111,110,110,	/Volumes/Promise RAID 2/Alf/for_Thea/experiments/quantification_test 5_PL23/str_data/NS/360/PL23_PMA_360NSimage_hoescht367.TIF PL23_PMA_360NSimage_568366.tif	1750	29	0	preAnalysis	none	none	360 NS	qt_5_PL23_man02	/Volumes/Promise RAID/Alf/for_Thea/experiments/quantification_test 5_PL23/PL23_5
8	241	47,108	360	NS	188,191,191,193,193,194,194,195,195,194,194,193,193,192,192,191,191,190,190,189,189,188,188,187,187,186,186,183,183,181,181,180,180,181,181,182,182,183,183,184,184,185,185,187,187,188,	136,136,137,137,139,139,140,140,147,147,149,149,151,151,152,152,153,153,154,154,155,155,156,156,157,157,158,158,157,157,155,155,147,147,143,143,141,141,139,139,138,138,136,136,135,135,	/Volumes/Promise RAID 2/Alf/for_Thea/experiments/quantification_test 5_PL23/str_data/NS/360/PL23_PMA_360NSimage_hoescht367.TIF PL23_PMA_360NSimage_568366.tif	1750	47,108	0	preAnalysis	none	none	360 NS	qt_5_PL23_man02	/Volumes/Promise RAID/Alf/for_Thea/experiments/quantification_test 5_PL23/PL23_5
9	245	28,865	360	NS	1009,1011,1011,1012,1012,1013,1013,1014,1014,1015,1015,1016,1016,1015,1015,1014,1014,1013,1013,1012,1012,1007,1007,1005,1005,1003,1003,1002,1002,1001,1001,1000,1000,999,999,1000,1000,1001,1001,1003,1003,1005,1005,1009,	143,143,144,144,145,145,146,146,147,147,149,149,154,154,157,157,158,158,160,160,161,161,160,160,159,159,158,158,157,157,156,156,155,155,148,148,146,146,144,144,143,143,142,142,	/Volumes/Promise RAID 2/Alf/for_Thea/experiments/quantification_test 5_PL23/str_data/NS/360/PL23_PMA_360NSimage_hoescht367.TIF PL23_PMA_360NSimage_568366.tif	1750	28,865	0	preAnalysis	none	none	360 NS	qt_5_PL23_man02	/Volumes/Promise RAID/Alf/for_Thea/experiments/quantification_test 5_PL23/PL23_5
10	263	28,205	360	NS	722,724,724,725,725,727,727,728,728,729,729,728,728,727,727,726,726,725,725,724,724,722,722,716,716,714,714,713,713,712,712,711,711,710,710,711,711,712,712,713,713,715,715,722,	173,173,174,174,175,175,177,177,179,179,182,182,184,184,185,185,187,187,188,188,189,189,190,190,189,189,188,188,187,187,185,185,183,183,177,177,175,175,174,174,173,173,172,172,	/Volumes/Promise RAID 2/Alf/for_Thea/experiments/quantification_test 5_PL23/str_data/NS/360/PL23_PMA_360NSimage_hoescht367.TIF PL23_PMA_360NSimage_568366.tif	1750	28,205	0	preAnalysis	none	none	360 NS	qt_5_PL23_man02	/Volumes/Promise RAID/Alf/for_Thea/experiments/quantification_test 5_PL23/PL23_5
11	263	29,251	360	NS	985,987,987,989,989,990,990,991,991,992,992,991,991,990,990,989,989,988,988,986,986,982,982,977,977,975,975,974,974,973,973,972,972,973,973,974,974,975,975,976,976,978,978,985,	183,183,184,184,185,185,186,186,188,188,192,192,194,194,195,195,196,196,197,197,198,198,199,199,198,198,197,197,196,196,194,194,190,190,186,186,185,185,184,184,183,183,182,182,	/Volumes/Promise RAID 2/Alf/for_Thea/experiments/quantification_test 5_PL23/str_data/NS/360/PL23_PMA_360NSimage_hoescht367.TIF PL23_PMA_360NSimage_568366.tif	1750	29,251	0	preAnalysis	none	none	360 NS	qt_5_PL23_man02	/Volumes/Promise RAID/Alf/for_Thea/experiments/quantification_test 5_PL23/PL23_5
12	265	31,83	360	NS	847,848,848,850,850,852,852,853,853,854,854,853,853,852,852,851,851,849,849,847,847,844,844,841,841,839,839,838,838,837,837,836,836,837,837,838,838,839,839,841,841,847,	199,199,200,200,202,202,203,203,205,205,211,211,212,212,214,214,215,215,216,216,217,217,216,216,215,215,214,214,213,213,210,210,202,202,201,201,200,200,199,199,198,198,	/Volumes/Promise RAID 2/Alf/for_Thea/experiments/quantification_test 5_PL23/str_data/NS/360/PL23_PMA_360NSimage_hoescht367.TIF PL23_PMA_360NSimage_568366.tif	1750	31,83	0	preAnalysis	none	none	360 NS	qt_5_PL23_man02	/Volumes/Promise RAID/Alf/for_Thea/experiments/quantification_test 5_PL23/PL23_5
13	284	29,94	360	NS	669,670,670,671,671,672,672,673,673,674,674,673,673,672,672,671,671,670,670,669,669,667,667,663,663,661,661,659,659,658,658,657,657,656,656,657,657,658,658,659,659,661,661,662,662,669,	305,305,306,306,307,307,308,308,309,309,317,317,318,318,320,320,321,321,322,322,323,323,324,324,323,323,322,322,321,321,320,320,318,318,310,310,308,308,307,307,306,306,305,305,304,304,	/Volumes/Promise RAID 2/Alf/for_Thea/experiments/quantification_test 5_PL23/str_data/NS/360/PL23_PMA_360NSimage_hoescht367.TIF PL23_PMA_360NSimage_568366.tif	1750	29,94	0	preAnalysis	none	none	360 NS	qt_5_PL23_man02	/Volumes/Promise RAID/Alf/for_Thea/experiments/quantification_test 5_PL23/PL23_5
14	218	29,615	360	NS	248,250,250,252,252,253,253,254,254,253,253,252,252,251,251,250,250,249,249,243,243,241,241,240,240,239,239,240,240,241,241,242,242,248,	315,315,316,316,318,318,323,323,324,324,327,327,329,329,330,330,331,331,332,332,331,331,330,330,328,328,317,317,316,316,315,315,314,314,	/Volumes/Promise RAID 2/Alf/for_Thea/experiments/quantification_test 5_PL23/str_data/NS/360/PL23_PMA_360NSimage_hoescht367.TIF PL23_PMA_360NSimage_568366.tif	1750	29,615	0	preAnalysis	none	none	360 NS	qt_5_PL23_man02	/Volumes/Promise RAID/Alf/for_Thea/experiments/quantification_test 5_PL23/PL23_5
15	272	36,787	360	NS	816,818,818,820,820,821,821,822,822,823,823,822,822,821,821,820,820,818,818,813,813,811,811,808,808,807,807,806,806,805,805,804,804,805,805,806,806,807,807,808,808,810,810,812,812,816,	325,325,326,326,327,327,328,328,330,330,334,334,337,337,341,341,342,342,343,343,342,342,341,341,340,340,339,339,338,338,337,337,331,331,329,329,328,328,327,327,326,326,325,325,324,324,	/Volumes/Promise RAID 2/Alf/for_Thea/experiments/quantification_test 5_PL23/str_data/NS/360/PL23_PMA_360NSimage_hoescht367.TIF PL23_PMA_360NSimage_568366.tif	1750	36,787	0	preAnalysis	none	none	360 NS	qt_5_PL23_man02	/Volumes/Promise RAID/Alf/for_Thea/experiments/quantification_test 5_PL23/PL23_5
16	268	32,81	360	NS	963,964,964,966,966,968,968,969,969,970,970,971,971,972,972,971,971,970,970,969,969,961,961,959,959,957,957,955,955,954,954,953,953,952,952,953,953,954,954,956,956,958,958,963,	330,330,331,331,332,332,333,333,334,334,336,336,338,338,342,342,345,345,346,346,347,347,346,346,345,345,344,344,342,342,341,341,338,338,335,335,333,333,331,331,330,330,329,329,	/Volumes/Promise RAID 2/Alf/for_Thea/experiments/quantification_test 5_PL23/str_data/NS/360/PL23_PMA_360NSimage_hoescht367.TIF PL23_PMA_360NSimage_568366.tif	1750	32,81	0	preAnalysis	none	none	360 NS	qt_5_PL23_man02	/Volumes/Promise RAID/Alf/for_Thea/experiments/quantification_test 5_PL23/PL23_5
17	268	42,519	360	NS	768,769,769,770,770,771,771,772,772,771,771,770,770,769,769,768,768,767,767,760,760,758,758,757,757,756,756,755,755,754,754,755,755,756,756,757,757,759,759,761,761,763,763,768,	344,344,345,345,347,347,349,349,356,356,358,358,359,359,360,360,361,361,362,362,361,361,360,360,359,359,358,358,356,356,350,350,348,348,347,347,346,346,345,345,344,344,343,343,	/Volumes/Promise RAID 2/Alf/for_Thea/experiments/quantification_test 5_PL23/str_data/NS/360/PL23_PMA_360NSimage_hoescht367.TIF PL23_PMA_360NSimage_568366.tif	1750	42,519	0	preAnalysis	none	none	360 NS	qt_5_PL23_man02	/Volumes/Promise RAID/Alf/for_Thea/experiments/quantification_test 5_PL23/PL23_5
18	252	30,845	360	NS	570,572,572,573,573,574,574,575,575,576,576,577,577,576,576,575,575,574,574,573,573,566,566,564,564,563,563,562,562,561,561,560,560,561,561,562,562,563,563,564,564,565,565,567,567,570,	355,355,356,356,357,357,359,359,361,361,363,363,370,370,371,371,372,372,373,373,374,374,373,373,372,372,370,370,368,368,363,363,362,362,360,360,358,358,357,357,356,356,355,355,354,354,	/Volumes/Promise RAID 2/Alf/for_Thea/experiments/quantification_test 5_PL23/str_data/NS/360/PL23_PMA_360NSimage_hoescht367.TIF PL23_PMA_360NSimage_568366.tif	1750	30,845	0	preAnalysis	none	none	360 NS	qt_5_PL23_man02	/Volumes/Promise RAID/Alf/for_Thea/experiments/quantification_test 5_PL23/PL23_5
19	279	27,509	360	NS	694,696,696,698,698,699,699,700,700,701,701,700,700,699,699,697,697,695,695,690,690,688,688,686,686,685,685,684,684,683,683,682,682,683,683,684,684,685,685,686,686,689,689,694,	360,360,361,361,362,362,363,363,365,365,371,371,373,373,376,376,377,377,378,378,377,377,376,376,375,375,374,374,372,372,370,370,365,365,363,363,362,362,361,361,360,360,359,359,	/Volumes/Promise RAID 2/Alf/for_Thea/experiments/quantification_test 5_PL23/str_data/NS/360/PL23_PMA_360NSimage_hoescht367.TIF PL23_PMA_360NSimage_568366.tif	1750	27,509	0	preAnalysis	none	none	360 NS	qt_5_PL23_man02	/Volumes/Promise RAID/Alf/for_Thea/experiments/quantification_test 5_PL23/PL23_5
20	287	32,774	360	NS	1054,1056,1056,1057,1057,1058,1058,1059,1059,1058,1058,1057,1057,1056,1056,1055,1055,1053,1053,1045,1045,1044,1044,1042,1042,1041,1041,1042,1042,1043,1043,1044,1044,1045,1045,1048,1048,1054,	397,397,398,398,399,399,400,400,409,409,411,411,412,412,413,413,414,414,415,415,414,414,413,413,411,411,402,402,400,400,399,399,398,398,397,397,396,396,	/Volumes/Promise RAID 2/Alf/for_Thea/experiments/quantification_test 5_PL23/str_data/NS/360/PL23_PMA_360NSimage_hoescht367.TIF PL23_PMA_360NSimage_568366.tif	1750	32,774	0	preAnalysis	none	none	360 NS	qt_5_PL23_man02	/Volumes/Promise RAID/Alf/for_Thea/experiments/quantification_test 5_PL23/PL23_5
21	244	31,18	360	NS	871,876,876,877,877,878,878,879,879,878,878,877,877,875,875,873,873,870,870,867,867,866,866,865,865,864,864,863,863,862,862,863,863,865,865,866,866,871,	402,402,403,403,404,404,405,405,414,414,415,415,417,417,418,418,419,419,418,418,417,417,416,416,415,415,414,414,412,412,405,405,403,403,402,402,401,401,	/Volumes/Promise RAID 2/Alf/for_Thea/experiments/quantification_test 5_PL23/str_data/NS/360/PL23_PMA_360NSimage_hoescht367.TIF PL23_PMA_360NSimage_568366.tif	1750	31,18	0	preAnalysis	none	none	360 NS	qt_5_PL23_man02	/Volumes/Promise RAID/Alf/for_Thea/experiments/quantification_test 5_PL23/PL23_5
22	251	49,183	360	NS	809,812,812,814,814,815,815,816,816,817,817,818,818,819,819,818,818,817,817,816,816,815,815,812,812,810,810,806,806,805,805,804,804,803,803,802,802,801,801,802,802,803,803,804,804,807,807,809,	422,422,423,423,424,424,425,425,426,426,427,427,430,430,432,432,436,436,437,437,438,438,439,439,440,440,439,439,438,438,437,437,436,436,435,435,433,433,425,425,424,424,423,423,422,422,421,421,	/Volumes/Promise RAID 2/Alf/for_Thea/experiments/quantification_test 5_PL23/str_data/NS/360/PL23_PMA_360NSimage_hoescht367.TIF PL23_PMA_360NSimage_568366.tif	1750	49,183	0	preAnalysis	none	none	360 NS	qt_5_PL23_man02	/Volumes/Promise RAID/Alf/for_Thea/experiments/quantification_test 5_PL23/PL23_5
23	195	27,164	360	NS	252,256,256,257,257,258,258,259,259,258,258,257,257,256,256,254,254,251,251,248,248,245,245,244,244,243,243,242,242,243,243,245,245,246,246,249,249,252,	441,441,442,442,443,443,444,444,450,450,451,451,452,452,453,453,454,454,455,455,454,454,453,453,452,452,451,451,445,445,443,443,442,442,441,441,440,440,	/Volumes/Promise RAID 2/Alf/for_Thea/experiments/quantification_test 5_PL23/str_data/NS/360/PL23_PMA_360NSimage_hoescht367.TIF PL23_PMA_360NSimage_568366.tif	1750	27,164	0	preAnalysis	none	none	360 NS	qt_5_PL23_man02	/Volumes/Promise RAID/Alf/for_Thea/experiments/quantification_test 5_PL23/PL23_5
24	186	23,473	360	NS	39,41,41,42,42,41,41,40,40,39,39,34,34,32,32,31,31,30,30,29,29,30,30,31,31,32,32,34,34,39,	483,483,484,484,495,495,497,497,498,498,499,499,498,498,497,497,495,495,494,494,486,486,485,485,484,484,483,483,482,482,	/Volumes/Promise RAID 2/Alf/for_Thea/experiments/quantification_test 5_PL23/str_data/NS/360/PL23_PMA_360NSimage_hoescht367.TIF PL23_PMA_360NSimage_568366.tif	1750	23,473	0	preAnalysis	none	none	360 NS	qt_5_PL23_man02	/Volumes/Promise RAID/Alf/for_Thea/experiments/quantification_test 5_PL23/PL23_5
25	239	33,167	360	NS	1000,1002,1002,1004,1004,1005,1005,1006,1006,1005,1005,1004,1004,1002,1002,1001,1001,998,998,995,995,992,992,991,991,990,990,989,989,990,990,991,991,992,992,993,993,996,996,1000,	509,509,510,510,511,511,512,512,520,520,522,522,523,523,524,524,525,525,526,526,525,525,524,524,523,523,522,522,515,515,513,513,512,512,510,510,509,509,508,508,	/Volumes/Promise RAID 2/Alf/for_Thea/experiments/quantification_test 5_PL23/str_data/NS/360/PL23_PMA_360NSimage_hoescht367.TIF PL23_PMA_360NSimage_568366.tif	1750	33,167	0	preAnalysis	none	none	360 NS	qt_5_PL23_man02	/Volumes/Promise RAID/Alf/for_Thea/experiments/quantification_test 5_PL23/PL23_5
26	217	43,696	360	NS	1081,1083,1083,1084,1084,1085,1085,1086,1086,1087,1087,1088,1088,1087,1087,1086,1086,1083,1083,1075,1075,1074,1074,1073,1073,1072,1072,1071,1071,1072,1072,1073,1073,1074,1074,1075,1075,1081,	520,520,521,521,522,522,523,523,525,525,526,526,531,531,533,533,534,534,535,535,534,534,533,533,532,532,531,531,525,525,522,522,521,521,520,520,519,519,	/Volumes/Promise RAID 2/Alf/for_Thea/experiments/quantification_test 5_PL23/str_data/NS/360/PL23_PMA_360NSimage_hoescht367.TIF PL23_PMA_360NSimage_568366.tif	1750	43,696	0	preAnalysis	none	none	360 NS	qt_5_PL23_man02	/Volumes/Promise RAID/Alf/for_Thea/experiments/quantification_test 5_PL23/PL23_5
27	240	30,438	360	NS	611,612,612,613,613,614,614,615,615,614,614,613,613,612,612,610,610,607,607,606,606,604,604,602,602,601,601,600,600,599,599,600,600,601,601,603,603,604,604,611,	553,553,554,554,556,556,558,558,566,566,567,567,568,568,569,569,570,570,571,571,570,570,569,569,568,568,567,567,565,565,557,557,555,555,554,554,553,553,552,552,	/Volumes/Promise RAID 2/Alf/for_Thea/experiments/quantification_test 5_PL23/str_data/NS/360/PL23_PMA_360NSimage_hoescht367.TIF PL23_PMA_360NSimage_568366.tif	1750	30,438	0	preAnalysis	none	none	360 NS	qt_5_PL23_man02	/Volumes/Promise RAID/Alf/for_Thea/experiments/quantification_test 5_PL23/PL23_5
28	234	32,35	360	NS	296,297,297,299,299,300,300,301,301,302,302,303,303,304,304,305,305,304,304,303,303,302,302,300,300,298,298,295,295,293,293,292,292,290,290,289,289,288,288,287,287,288,288,290,290,296,	564,564,565,565,566,566,567,567,568,568,569,569,570,570,571,571,575,575,577,577,578,578,579,579,580,580,581,581,580,580,579,579,578,578,577,577,575,575,573,573,566,566,564,564,563,563,	/Volumes/Promise RAID 2/Alf/for_Thea/experiments/quantification_test 5_PL23/str_data/NS/360/PL23_PMA_360NSimage_hoescht367.TIF PL23_PMA_360NSimage_568366.tif	1750	32,35	0	preAnalysis	none	none	360 NS	qt_5_PL23_man02	/Volumes/Promise RAID/Alf/for_Thea/experiments/quantification_test 5_PL23/PL23_5
29	255	27,573	360	NS	434,436,436,437,437,440,440,441,441,442,442,443,443,444,444,445,445,444,444,443,443,442,442,440,440,436,436,435,435,432,432,431,431,429,429,428,428,427,427,428,428,429,429,430,430,431,431,433,433,434,	565,565,564,564,565,565,566,566,567,567,568,568,569,569,572,572,577,577,579,579,580,580,581,581,582,582,583,583,582,582,581,581,580,580,578,578,576,576,569,569,568,568,567,567,566,566,565,565,564,564,	/Volumes/Promise RAID 2/Alf/for_Thea/experiments/quantification_test 5_PL23/str_data/NS/360/PL23_PMA_360NSimage_hoescht367.TIF PL23_PMA_360NSimage_568366.tif	1750	27,573	0	preAnalysis	none	none	360 NS	qt_5_PL23_man02	/Volumes/Promise RAID/Alf/for_Thea/experiments/quantification_test 5_PL23/PL23_5
30	190	29,379	360	NS	138,139,139,140,140,141,141,142,142,141,141,140,140,139,139,138,138,131,131,130,130,129,129,128,128,129,129,130,130,131,131,132,132,133,133,135,135,138,	619,619,620,620,621,621,623,623,630,630,632,632,634,634,635,635,636,636,635,635,634,634,632,632,628,628,625,625,624,624,622,622,620,620,619,619,618,618,	/Volumes/Promise RAID 2/Alf/for_Thea/experiments/quantification_test 5_PL23/str_data/NS/360/PL23_PMA_360NSimage_hoescht367.TIF PL23_PMA_360NSimage_568366.tif	1750	29,379	0	preAnalysis	none	none	360 NS	qt_5_PL23_man02	/Volumes/Promise RAID/Alf/for_Thea/experiments/quantification_test 5_PL23/PL23_5
31	274	32,599	360	NS	948,950,950,951,951,952,952,953,953,954,954,953,953,952,952,951,951,949,949,944,944,941,941,938,938,937,937,936,936,935,935,934,934,935,935,936,936,937,937,938,938,939,939,941,941,942,942,945,945,948,	651,651,652,652,653,653,655,655,658,658,663,663,665,665,666,666,667,667,668,668,669,669,668,668,667,667,665,665,664,664,661,661,659,659,657,657,656,656,655,655,654,654,653,653,652,652,651,651,650,650,	/Volumes/Promise RAID 2/Alf/for_Thea/experiments/quantification_test 5_PL23/str_data/NS/360/PL23_PMA_360NSimage_hoescht367.TIF PL23_PMA_360NSimage_568366.tif	1750	32,599	0	preAnalysis	none	none	360 NS	qt_5_PL23_man02	/Volumes/Promise RAID/Alf/for_Thea/experiments/quantification_test 5_PL23/PL23_5
32	179	25,302	360	NS	128,129,129,130,130,131,131,130,130,129,129,128,128,127,127,121,121,119,119,117,117,116,116,115,115,116,116,117,117,119,119,128,	668,668,669,669,672,672,674,674,677,677,678,678,679,679,680,680,681,681,680,680,679,679,678,678,671,671,669,669,668,668,667,667,	/Volumes/Promise RAID 2/Alf/for_Thea/experiments/quantification_test 5_PL23/str_data/NS/360/PL23_PMA_360NSimage_hoescht367.TIF PL23_PMA_360NSimage_568366.tif	1750	25,302	0	preAnalysis	none	none	360 NS	qt_5_PL23_man02	/Volumes/Promise RAID/Alf/for_Thea/experiments/quantification_test 5_PL23/PL23_5
33	227	32,392	360	NS	1011,1012,1012,1014,1014,1015,1015,1016,1016,1015,1015,1014,1014,1012,1012,1011,1011,1009,1009,1003,1003,1002,1002,1000,1000,999,999,998,998,999,999,1000,1000,1001,1001,1002,1002,1003,1003,1004,1004,1006,1006,1011,	690,690,691,691,692,692,693,693,699,699,701,701,703,703,704,704,705,705,706,706,705,705,704,704,702,702,700,700,697,697,695,695,694,694,693,693,692,692,691,691,690,690,689,689,	/Volumes/Promise RAID 2/Alf/for_Thea/experiments/quantification_test 5_PL23/str_data/NS/360/PL23_PMA_360NSimage_hoescht367.TIF PL23_PMA_360NSimage_568366.tif	1750	32,392	0	preAnalysis	none	none	360 NS	qt_5_PL23_man02	/Volumes/Promise RAID/Alf/for_Thea/experiments/quantification_test 5_PL23/PL23_5
34	225	27,653	360	NS	306,308,308,309,309,310,310,309,309,308,308,307,307,300,300,297,297,296,296,295,295,294,294,295,295,296,296,297,297,298,298,299,299,306,	699,699,700,700,703,703,712,712,713,713,714,714,715,715,714,714,713,713,712,712,710,710,705,705,703,703,702,702,700,700,699,699,698,698,	/Volumes/Promise RAID 2/Alf/for_Thea/experiments/quantification_test 5_PL23/str_data/NS/360/PL23_PMA_360NSimage_hoescht367.TIF PL23_PMA_360NSimage_568366.tif	1750	27,653	0	preAnalysis	none	none	360 NS	qt_5_PL23_man02	/Volumes/Promise RAID/Alf/for_Thea/experiments/quantification_test 5_PL23/PL23_5
35	256	30,035	360	NS	792,793,793,794,794,795,795,796,796,797,797,796,796,795,795,793,793,792,792,790,790,785,785,783,783,781,781,780,780,779,779,778,778,779,779,780,780,781,781,783,783,792,	707,707,708,708,709,709,710,710,712,712,716,716,719,719,720,720,721,721,722,722,723,723,722,722,721,721,720,720,719,719,717,717,710,710,709,709,708,708,707,707,706,706,	/Volumes/Promise RAID 2/Alf/for_Thea/experiments/quantification_test 5_PL23/str_data/NS/360/PL23_PMA_360NSimage_hoescht367.TIF PL23_PMA_360NSimage_568366.tif	1750	30,035	0	preAnalysis	none	none	360 NS	qt_5_PL23_man02	/Volumes/Promise RAID/Alf/for_Thea/experiments/quantification_test 5_PL23/PL23_5
36	214	30,944	360	NS	954,956,956,957,957,958,958,959,959,958,958,957,957,956,956,954,954,947,947,945,945,944,944,943,943,944,944,945,945,946,946,947,947,948,948,950,950,954,	721,721,722,722,724,724,726,726,733,733,734,734,735,735,736,736,737,737,736,736,735,735,733,733,728,728,726,726,724,724,723,723,722,722,721,721,720,720,	/Volumes/Promise RAID 2/Alf/for_Thea/experiments/quantification_test 5_PL23/str_data/NS/360/PL23_PMA_360NSimage_hoescht367.TIF PL23_PMA_360NSimage_568366.tif	1750	30,944	0	preAnalysis	none	none	360 NS	qt_5_PL23_man02	/Volumes/Promise RAID/Alf/for_Thea/experiments/quantification_test 5_PL23/PL23_5
37	206	26,403	360	NS	400,402,402,403,403,404,404,405,405,404,404,403,403,402,402,400,400,393,393,391,391,390,390,389,389,388,388,389,389,390,390,391,391,392,392,400,	733,733,734,734,735,735,736,736,742,742,744,744,745,745,746,746,747,747,746,746,745,745,744,744,741,741,737,737,736,736,735,735,733,733,732,732,	/Volumes/Promise RAID 2/Alf/for_Thea/experiments/quantification_test 5_PL23/str_data/NS/360/PL23_PMA_360NSimage_hoescht367.TIF PL23_PMA_360NSimage_568366.tif	1750	26,403	0	preAnalysis	none	none	360 NS	qt_5_PL23_man02	/Volumes/Promise RAID/Alf/for_Thea/experiments/quantification_test 5_PL23/PL23_5
38	198	27,778	360	NS	229,231,231,232,232,233,233,234,234,233,233,232,232,231,231,230,230,228,228,224,224,223,223,222,222,221,221,220,220,219,219,220,220,222,222,224,224,229,	804,804,805,805,807,807,808,808,813,813,815,815,817,817,818,818,819,819,820,820,819,819,818,818,817,817,816,816,814,814,806,806,805,805,804,804,803,803,	/Volumes/Promise RAID 2/Alf/for_Thea/experiments/quantification_test 5_PL23/str_data/NS/360/PL23_PMA_360NSimage_hoescht367.TIF PL23_PMA_360NSimage_568366.tif	1750	27,778	0	preAnalysis	none	none	360 NS	qt_5_PL23_man02	/Volumes/Promise RAID/Alf/for_Thea/experiments/quantification_test 5_PL23/PL23_5
39	294	34,857	360	NS	1113,1114,1114,1119,1119,1121,1121,1122,1122,1123,1123,1124,1124,1125,1125,1124,1124,1123,1123,1122,1122,1121,1121,1119,1119,1113,1113,1112,1112,1108,1108,1107,1107,1106,1106,1105,1105,1104,1104,1103,1103,1102,1102,1103,1103,1104,1104,1106,1106,1108,1108,1113,	804,804,803,803,804,804,805,805,806,806,808,808,811,811,812,812,815,815,816,816,817,817,818,818,819,819,820,820,819,819,818,818,817,817,816,816,815,815,814,814,811,811,807,807,806,806,805,805,804,804,803,803,	/Volumes/Promise RAID 2/Alf/for_Thea/experiments/quantification_test 5_PL23/str_data/NS/360/PL23_PMA_360NSimage_hoescht367.TIF PL23_PMA_360NSimage_568366.tif	1750	34,857	0	preAnalysis	none	none	360 NS	qt_5_PL23_man02	/Volumes/Promise RAID/Alf/for_Thea/experiments/quantification_test 5_PL23/PL23_5
40	228	27,965	360	NS	416,419,419,420,420,421,421,422,422,421,421,420,420,419,419,418,418,413,413,412,412,407,407,406,406,405,405,404,404,403,403,404,404,405,405,406,406,408,408,411,411,412,412,414,414,416,	821,821,822,822,823,823,825,825,831,831,833,833,834,834,835,835,836,836,837,837,836,836,835,835,834,834,833,833,830,830,829,829,826,826,825,825,824,824,823,823,822,822,821,821,820,820,	/Volumes/Promise RAID 2/Alf/for_Thea/experiments/quantification_test 5_PL23/str_data/NS/360/PL23_PMA_360NSimage_hoescht367.TIF PL23_PMA_360NSimage_568366.tif	1750	27,965	0	preAnalysis	none	none	360 NS	qt_5_PL23_man02	/Volumes/Promise RAID/Alf/for_Thea/experiments/quantification_test 5_PL23/PL23_5
41	188	37,399	360	NS	247,249,249,250,250,251,251,250,250,249,249,248,248,246,246,243,243,240,240,237,237,236,236,235,235,236,236,237,237,239,239,243,243,244,244,247,	822,822,823,823,825,825,828,828,831,831,834,834,836,836,837,837,836,836,835,835,834,834,833,833,826,826,825,825,824,824,823,823,822,822,821,821,	/Volumes/Promise RAID 2/Alf/for_Thea/experiments/quantification_test 5_PL23/str_data/NS/360/PL23_PMA_360NSimage_hoescht367.TIF PL23_PMA_360NSimage_568366.tif	1750	37,399	0	preAnalysis	none	none	360 NS	qt_5_PL23_man02	/Volumes/Promise RAID/Alf/for_Thea/experiments/quantification_test 5_PL23/PL23_5
42	202	36,173	360	NS	266,268,268,269,269,268,268,267,267,266,266,265,265,264,264,262,262,261,261,258,258,257,257,256,256,255,255,256,256,257,257,258,258,259,259,261,261,262,262,266,	841,841,842,842,850,850,854,854,856,856,857,857,858,858,859,859,860,860,859,859,858,858,856,856,850,850,848,848,846,846,845,845,844,844,842,842,841,841,840,840,	/Volumes/Promise RAID 2/Alf/for_Thea/experiments/quantification_test 5_PL23/str_data/NS/360/PL23_PMA_360NSimage_hoescht367.TIF PL23_PMA_360NSimage_568366.tif	1750	36,173	0	preAnalysis	none	none	360 NS	qt_5_PL23_man02	/Volumes/Promise RAID/Alf/for_Thea/experiments/quantification_test 5_PL23/PL23_5
43	245	42,037	360	NS	1037,1041,1041,1042,1042,1043,1043,1042,1042,1041,1041,1040,1040,1039,1039,1038,1038,1037,1037,1035,1035,1031,1031,1030,1030,1029,1029,1028,1028,1027,1027,1026,1026,1027,1027,1028,1028,1029,1029,1031,1031,1033,1033,1037,	843,843,844,844,846,846,852,852,854,854,856,856,857,857,858,858,859,859,860,860,861,861,860,860,859,859,858,858,857,857,856,856,849,849,847,847,845,845,844,844,843,843,842,842,	/Volumes/Promise RAID 2/Alf/for_Thea/experiments/quantification_test 5_PL23/str_data/NS/360/PL23_PMA_360NSimage_hoescht367.TIF PL23_PMA_360NSimage_568366.tif	1750	42,037	0	preAnalysis	none	none	360 NS	qt_5_PL23_man02	/Volumes/Promise RAID/Alf/for_Thea/experiments/quantification_test 5_PL23/PL23_5
44	211	28,303	360	NS	303,305,305,307,307,308,308,309,309,308,308,307,307,306,306,305,305,304,304,297,297,296,296,295,295,294,294,293,293,292,292,293,293,294,294,295,295,298,298,303,	881,881,882,882,883,883,884,884,890,890,892,892,893,893,894,894,895,895,896,896,895,895,894,894,893,893,891,891,888,888,885,885,883,883,882,882,881,881,880,880,	/Volumes/Promise RAID 2/Alf/for_Thea/experiments/quantification_test 5_PL23/str_data/NS/360/PL23_PMA_360NSimage_hoescht367.TIF PL23_PMA_360NSimage_568366.tif	1750	28,303	0	preAnalysis	none	none	360 NS	qt_5_PL23_man02	/Volumes/Promise RAID/Alf/for_Thea/experiments/quantification_test 5_PL23/PL23_5
45	258	40,473	360	NS	1342,1346,1346,1348,1348,1350,1350,1351,1351,1352,1352,1353,1353,1352,1352,1351,1351,1349,1349,1344,1344,1342,1342,1341,1341,1340,1340,1339,1339,1338,1338,1337,1337,1336,1336,1337,1337,1338,1338,1339,1339,1340,1340,1341,1341,1342,	909,909,910,910,911,911,913,913,916,916,918,918,926,926,927,927,928,928,929,929,928,928,927,927,926,926,925,925,924,924,921,921,918,918,917,917,913,913,911,911,910,910,909,909,908,908,	/Volumes/Promise RAID 2/Alf/for_Thea/experiments/quantification_test 5_PL23/str_data/NS/360/PL23_PMA_360NSimage_hoescht367.TIF PL23_PMA_360NSimage_568366.tif	1750	40,473	0	preAnalysis	none	none	360 NS	qt_5_PL23_man02	/Volumes/Promise RAID/Alf/for_Thea/experiments/quantification_test 5_PL23/PL23_5
46	170	23,353	360	NS	266,267,267,268,268,269,269,270,270,269,269,268,268,267,267,266,266,259,259,258,258,257,257,256,256,255,255,256,256,257,257,259,259,260,260,266,	923,923,924,924,925,925,926,926,930,930,931,931,932,932,936,936,937,937,936,936,935,935,934,934,932,932,928,928,926,926,924,924,923,923,922,922,	/Volumes/Promise RAID 2/Alf/for_Thea/experiments/quantification_test 5_PL23/str_data/NS/360/PL23_PMA_360NSimage_hoescht367.TIF PL23_PMA_360NSimage_568366.tif	1750	23,353	0	preAnalysis	none	none	360 NS	qt_5_PL23_man02	/Volumes/Promise RAID/Alf/for_Thea/experiments/quantification_test 5_PL23/PL23_5
47	235	107,336	360	NS	87,89,89,90,90,91,91,92,92,93,93,92,92,91,91,89,89,88,88,85,85,80,80,78,78,77,77,76,76,75,75,74,74,75,75,76,76,77,77,79,79,80,80,81,81,87,	939,939,940,940,942,942,944,944,947,947,948,948,950,950,952,952,953,953,954,954,955,955,954,954,953,953,952,952,951,951,948,948,944,944,943,943,942,942,941,941,940,940,939,939,938,938,	/Volumes/Promise RAID 2/Alf/for_Thea/experiments/quantification_test 5_PL23/str_data/NS/360/PL23_PMA_360NSimage_hoescht367.TIF PL23_PMA_360NSimage_568366.tif	1750	107,336	0	preAnalysis	none	none	360 NS	qt_5_PL23_man02	/Volumes/Promise RAID/Alf/for_Thea/experiments/quantification_test 5_PL23/PL23_5
48	209	31,431	360	NS	1102,1104,1104,1105,1105,1106,1106,1107,1107,1106,1106,1105,1105,1104,1104,1103,1103,1102,1102,1100,1100,1097,1097,1095,1095,1093,1093,1092,1092,1091,1091,1092,1092,1091,1091,1092,1092,1093,1093,1095,1095,1102,	939,939,940,940,941,941,944,944,947,947,949,949,951,951,952,952,953,953,954,954,955,955,954,954,953,953,952,952,950,950,948,948,946,946,943,943,940,940,939,939,938,938,	/Volumes/Promise RAID 2/Alf/for_Thea/experiments/quantification_test 5_PL23/str_data/NS/360/PL23_PMA_360NSimage_hoescht367.TIF PL23_PMA_360NSimage_568366.tif	1750	31,431	0	preAnalysis	none	none	360 NS	qt_5_PL23_man02	/Volumes/Promise RAID/Alf/for_Thea/experiments/quantification_test 5_PL23/PL23_5
49	208	38,346	360	NS	408,410,410,411,411,413,413,414,414,415,415,414,414,413,413,412,412,411,411,408,408,405,405,403,403,401,401,400,400,399,399,398,398,399,399,400,400,401,401,403,403,404,404,408,	940,940,941,941,942,942,944,944,946,946,949,949,951,951,953,953,954,954,955,955,956,956,955,955,954,954,953,953,952,952,951,951,946,946,944,944,943,943,941,941,940,940,939,939,	/Volumes/Promise RAID 2/Alf/for_Thea/experiments/quantification_test 5_PL23/str_data/NS/360/PL23_PMA_360NSimage_hoescht367.TIF PL23_PMA_360NSimage_568366.tif	1750	38,346	0	preAnalysis	none	none	360 NS	qt_5_PL23_man02	/Volumes/Promise RAID/Alf/for_Thea/experiments/quantification_test 5_PL23/PL23_5
50	247	37,154	360	NS	1073,1076,1076,1078,1078,1079,1079,1080,1080,1079,1079,1078,1078,1077,1077,1075,1075,1073,1073,1072,1072,1069,1069,1068,1068,1067,1067,1066,1066,1065,1065,1064,1064,1063,1063,1062,1062,1061,1061,1062,1062,1063,1063,1064,1064,1068,1068,1072,1072,1073,	943,943,944,944,945,945,947,947,953,953,955,955,957,957,959,959,960,960,961,961,960,960,959,959,958,958,957,957,956,956,955,955,954,954,953,953,951,951,949,949,947,947,945,945,944,944,943,943,942,942,	/Volumes/Promise RAID 2/Alf/for_Thea/experiments/quantification_test 5_PL23/str_data/NS/360/PL23_PMA_360NSimage_hoescht367.TIF PL23_PMA_360NSimage_568366.tif	1750	37,154	0	preAnalysis	none	none	360 NS	qt_5_PL23_man02	/Volumes/Promise RAID/Alf/for_Thea/experiments/quantification_test 5_PL23/PL23_5
51	214	124,332	360	NS	112,115,115,118,118,120,120,121,121,122,122,121,121,120,120,118,118,116,116,113,113,112,112,110,110,108,108,107,107,105,105,104,104,103,103,102,102,103,103,104,104,105,105,106,106,108,108,112,	945,945,946,946,947,947,948,948,950,950,955,955,956,956,957,957,958,958,959,959,958,958,959,959,958,958,957,957,956,956,954,954,952,952,951,951,950,950,948,948,947,947,946,946,945,945,944,944,	/Volumes/Promise RAID 2/Alf/for_Thea/experiments/quantification_test 5_PL23/str_data/NS/360/PL23_PMA_360NSimage_hoescht367.TIF PL23_PMA_360NSimage_568366.tif	1750	124,332	0	preAnalysis	none	none	360 NS	qt_5_PL23_man02	/Volumes/Promise RAID/Alf/for_Thea/experiments/quantification_test 5_PL23/PL23_5
52	202	53,886	360	NS	132,133,133,134,134,133,133,132,132,131,131,130,130,128,128,124,124,122,122,120,120,119,119,118,118,119,119,120,120,121,121,122,122,123,123,127,127,128,128,132,	956,956,957,957,960,960,965,965,966,966,971,971,972,972,973,973,972,972,971,971,970,970,968,968,964,964,962,962,960,960,959,959,958,958,957,957,956,956,955,955,	/Volumes/Promise RAID 2/Alf/for_Thea/experiments/quantification_test 5_PL23/str_data/NS/360/PL23_PMA_360NSimage_hoescht367.TIF PL23_PMA_360NSimage_568366.tif	1750	53,886	0	preAnalysis	none	none	360 NS	qt_5_PL23_man02	/Volumes/Promise RAID/Alf/for_Thea/experiments/quantification_test 5_PL23/PL23_5
53	204	25,799	360	NS	376,377,377,379,379,380,380,381,381,380,380,379,379,378,378,377,377,376,376,372,372,370,370,369,369,368,368,367,367,366,366,365,365,366,366,367,367,369,369,376,	962,962,963,963,965,965,967,967,970,970,973,973,975,975,976,976,977,977,978,978,977,977,976,976,974,974,973,973,972,972,970,970,964,964,963,963,962,962,961,961,	/Volumes/Promise RAID 2/Alf/for_Thea/experiments/quantification_test 5_PL23/str_data/NS/360/PL23_PMA_360NSimage_hoescht367.TIF PL23_PMA_360NSimage_568366.tif	1750	25,799	0	preAnalysis	none	none	360 NS	qt_5_PL23_man02	/Volumes/Promise RAID/Alf/for_Thea/experiments/quantification_test 5_PL23/PL23_5
54	192	24,651	360	NS	338,342,342,343,343,344,344,345,345,346,346,347,347,346,346,345,345,344,344,336,336,335,335,334,334,332,332,331,331,330,330,331,331,332,332,333,333,337,337,338,	972,972,973,973,974,974,978,978,980,980,982,982,983,983,985,985,986,986,987,987,986,986,985,985,984,984,982,982,979,979,977,977,974,974,973,973,972,972,971,971,	/Volumes/Promise RAID 2/Alf/for_Thea/experiments/quantification_test 5_PL23/str_data/NS/360/PL23_PMA_360NSimage_hoescht367.TIF PL23_PMA_360NSimage_568366.tif	1750	24,651	0	preAnalysis	none	none	360 NS	qt_5_PL23_man02	/Volumes/Promise RAID/Alf/for_Thea/experiments/quantification_test 5_PL23/PL23_5
55	285	165,039	360	NS	896,902,902,903,903,905,905,906,906,907,907,908,908,907,907,906,906,905,905,904,904,903,903,902,902,894,894,892,892,890,890,891,891,890,890,889,889,888,888,889,889,890,890,894,894,896,	1000,1000,1001,1001,1002,1002,1004,1004,1007,1007,1010,1010,1012,1012,1013,1013,1014,1014,1015,1015,1016,1016,1017,1017,1018,1018,1017,1017,1016,1016,1015,1015,1012,1012,1010,1010,1009,1009,1003,1003,1001,1001,1000,1000,999,999,	/Volumes/Promise RAID 2/Alf/for_Thea/experiments/quantification_test 5_PL23/str_data/NS/360/PL23_PMA_360NSimage_hoescht367.TIF PL23_PMA_360NSimage_568366.tif	1750	165,039	0	preAnalysis	none	none	360 NS	qt_5_PL23_man02	/Volumes/Promise RAID/Alf/for_Thea/experiments/quantification_test 5_PL23/PL23_5
56	187	31,144	360	NS	392,394,394,395,395,396,396,398,398,400,400,401,401,400,400,398,398,396,396,392,392,391,391,389,389,388,388,387,387,386,386,385,385,387,387,392,	1005,1005,1006,1006,1007,1007,1008,1008,1009,1009,1010,1010,1016,1016,1018,1018,1019,1019,1020,1020,1019,1019,1018,1018,1017,1017,1016,1016,1014,1014,1012,1012,1005,1005,1004,1004,	/Volumes/Promise RAID 2/Alf/for_Thea/experiments/quantification_test 5_PL23/str_data/NS/360/PL23_PMA_360NSimage_hoescht367.TIF PL23_PMA_360NSimage_568366.tif	1750	31,144	0	preAnalysis	none	none	360 NS	qt_5_PL23_man02	/Volumes/Promise RAID/Alf/for_Thea/experiments/quantification_test 5_PL23/PL23_5
57	174	22,362	360	NS	57,59,59,60,60,59,59,58,58,57,57,55,55,49,49,47,47,46,46,45,45,46,46,48,48,50,50,57,	3,3,5,5,11,11,13,13,14,14,15,15,16,16,15,15,13,13,12,12,6,6,4,4,3,3,2,2,	/Volumes/Promise RAID 2/Alf/for_Thea/experiments/quantification_test 5_PL23/str_data/NS/360/PL23_PMA_360NSimage_hoescht371.TIF PL23_PMA_360NSimage_568370.tif	1750	22,362	0	preAnalysis	none	none	360 NS	qt_5_PL23_man02	/Volumes/Promise RAID/Alf/for_Thea/experiments/quantification_test 5_PL23/PL23_5
58	245	35,649	360	NS	902,904,904,905,905,906,906,907,907,908,908,907,907,906,906,905,905,904,904,902,902,901,901,896,896,895,895,894,894,893,893,892,892,891,891,892,892,893,893,894,894,896,896,897,897,902,	9,9,10,10,11,11,12,12,13,13,19,19,21,21,22,22,23,23,25,25,26,26,27,27,26,26,25,25,24,24,23,23,21,21,14,14,12,12,11,11,10,10,9,9,8,8,	/Volumes/Promise RAID 2/Alf/for_Thea/experiments/quantification_test 5_PL23/str_data/NS/360/PL23_PMA_360NSimage_hoescht371.TIF PL23_PMA_360NSimage_568370.tif	1750	35,649	0	preAnalysis	none	none	360 NS	qt_5_PL23_man02	/Volumes/Promise RAID/Alf/for_Thea/experiments/quantification_test 5_PL23/PL23_5
59	169	42,686	360	NS	264,267,267,271,271,272,272,273,273,272,272,271,271,270,270,269,269,264,264,260,260,259,259,258,258,257,257,258,258,259,259,260,260,262,262,264,	28,28,29,29,30,30,31,31,36,36,37,37,38,38,39,39,40,40,41,41,40,40,39,39,38,38,32,32,30,30,29,29,28,28,27,27,	/Volumes/Promise RAID 2/Alf/for_Thea/experiments/quantification_test 5_PL23/str_data/NS/360/PL23_PMA_360NSimage_hoescht371.TIF PL23_PMA_360NSimage_568370.tif	1750	42,686	0	preAnalysis	none	none	360 NS	qt_5_PL23_man02	/Volumes/Promise RAID/Alf/for_Thea/experiments/quantification_test 5_PL23/PL23_5
60	207	50,198	360	NS	46,47,47,48,48,49,49,48,48,47,47,45,45,42,42,37,37,35,35,34,34,33,33,32,32,33,33,34,34,35,35,36,36,37,37,38,38,39,39,40,40,41,41,46,	48,48,49,49,55,55,60,60,61,61,62,62,63,63,64,64,63,63,62,62,61,61,60,60,57,57,55,55,54,54,53,53,52,52,51,51,50,50,49,49,48,48,47,47,	/Volumes/Promise RAID 2/Alf/for_Thea/experiments/quantification_test 5_PL23/str_data/NS/360/PL23_PMA_360NSimage_hoescht371.TIF PL23_PMA_360NSimage_568370.tif	1750	50,198	0	preAnalysis	none	none	360 NS	qt_5_PL23_man02	/Volumes/Promise RAID/Alf/for_Thea/experiments/quantification_test 5_PL23/PL23_5
61	218	28,151	360	NS	931,933,933,934,934,935,935,936,936,935,935,934,934,933,933,932,932,929,929,925,925,924,924,923,923,922,922,921,921,920,920,919,919,920,920,921,921,922,922,924,924,931,	52,52,53,53,54,54,56,56,61,61,64,64,65,65,66,66,67,67,68,68,67,67,66,66,65,65,64,64,62,62,58,58,57,57,55,55,53,53,52,52,51,51,	/Volumes/Promise RAID 2/Alf/for_Thea/experiments/quantification_test 5_PL23/str_data/NS/360/PL23_PMA_360NSimage_hoescht371.TIF PL23_PMA_360NSimage_568370.tif	1750	28,151	0	preAnalysis	none	none	360 NS	qt_5_PL23_man02	/Volumes/Promise RAID/Alf/for_Thea/experiments/quantification_test 5_PL23/PL23_5
62	182	29,527	360	NS	34,36,36,37,37,38,38,39,39,38,38,37,37,36,36,35,35,34,34,31,31,29,29,26,26,25,25,24,24,23,23,24,24,26,26,27,27,28,28,29,29,34,	78,78,79,79,80,80,82,82,85,85,88,88,89,89,90,90,91,91,92,92,93,93,92,92,90,90,89,89,86,86,83,83,81,81,80,80,79,79,78,78,77,77,	/Volumes/Promise RAID 2/Alf/for_Thea/experiments/quantification_test 5_PL23/str_data/NS/360/PL23_PMA_360NSimage_hoescht371.TIF PL23_PMA_360NSimage_568370.tif	1750	29,527	0	preAnalysis	none	none	360 NS	qt_5_PL23_man02	/Volumes/Promise RAID/Alf/for_Thea/experiments/quantification_test 5_PL23/PL23_5
63	215	34,479	360	NS	887,889,889,890,890,891,891,892,892,893,893,892,892,891,891,889,889,887,887,884,884,883,883,880,880,879,879,878,878,877,877,878,878,879,879,880,880,881,881,883,883,887,	78,78,79,79,80,80,81,81,82,82,89,89,91,91,92,92,93,93,94,94,95,95,94,94,93,93,92,92,88,88,84,84,82,82,80,80,79,79,78,78,77,77,	/Volumes/Promise RAID 2/Alf/for_Thea/experiments/quantification_test 5_PL23/str_data/NS/360/PL23_PMA_360NSimage_hoescht371.TIF PL23_PMA_360NSimage_568370.tif	1750	34,479	0	preAnalysis	none	none	360 NS	qt_5_PL23_man02	/Volumes/Promise RAID/Alf/for_Thea/experiments/quantification_test 5_PL23/PL23_5
64	348	239,129	360	NS	99,101,101,100,100,101,101,102,102,103,103,102,102,101,101,100,100,99,99,98,98,97,97,94,94,92,92,88,88,83,83,82,82,81,81,82,82,83,83,84,84,85,85,86,86,87,87,89,89,95,95,98,98,99,	82,82,85,85,87,87,89,89,92,92,93,93,96,96,97,97,98,98,99,99,100,100,101,101,102,102,103,103,104,104,100,100,97,97,93,93,91,91,89,89,87,87,86,86,85,85,84,84,83,83,82,82,81,81,	/Volumes/Promise RAID 2/Alf/for_Thea/experiments/quantification_test 5_PL23/str_data/NS/360/PL23_PMA_360NSimage_hoescht371.TIF PL23_PMA_360NSimage_568370.tif	1750	239,129	0	preAnalysis	none	none	360 NS	qt_5_PL23_man02	/Volumes/Promise RAID/Alf/for_Thea/experiments/quantification_test 5_PL23/PL23_5
65	196	88	360	NS	113,119,119,120,120,121,121,120,120,119,119,118,118,117,117,113,113,112,112,111,111,110,110,109,109,107,107,106,106,104,104,106,106,108,108,111,111,113,	82,82,84,84,85,85,92,92,93,93,95,95,97,97,98,98,97,97,96,96,94,94,93,93,92,92,90,90,89,89,85,85,83,83,82,82,81,81,	/Volumes/Promise RAID 2/Alf/for_Thea/experiments/quantification_test 5_PL23/str_data/NS/360/PL23_PMA_360NSimage_hoescht371.TIF PL23_PMA_360NSimage_568370.tif	1750	88	0	preAnalysis	none	none	360 NS	qt_5_PL23_man02	/Volumes/Promise RAID/Alf/for_Thea/experiments/quantification_test 5_PL23/PL23_5
66	190	52,4	360	NS	306,309,309,311,311,312,312,313,313,312,312,311,311,310,310,309,309,307,307,302,302,299,299,297,297,296,296,297,297,298,298,299,299,300,300,301,301,306,	87,87,88,88,90,90,93,93,95,95,97,97,98,98,99,99,100,100,101,101,100,100,99,99,97,97,94,94,91,91,89,89,88,88,87,87,86,86,	/Volumes/Promise RAID 2/Alf/for_Thea/experiments/quantification_test 5_PL23/str_data/NS/360/PL23_PMA_360NSimage_hoescht371.TIF PL23_PMA_360NSimage_568370.tif	1750	52,4	0	preAnalysis	none	none	360 NS	qt_5_PL23_man02	/Volumes/Promise RAID/Alf/for_Thea/experiments/quantification_test 5_PL23/PL23_5
67	125	56,4	360	NS	129,131,131,132,132,133,133,132,132,131,131,130,130,127,127,123,123,122,122,121,121,122,122,123,123,124,124,129,	95,95,96,96,97,97,101,101,103,103,105,105,106,106,107,107,106,106,105,105,97,97,96,96,95,95,94,94,	/Volumes/Promise RAID 2/Alf/for_Thea/experiments/quantification_test 5_PL23/str_data/NS/360/PL23_PMA_360NSimage_hoescht371.TIF PL23_PMA_360NSimage_568370.tif	1750	56,4	0	preAnalysis	none	none	360 NS	qt_5_PL23_man02	/Volumes/Promise RAID/Alf/for_Thea/experiments/quantification_test 5_PL23/PL23_5
68	170	65,565	360	NS	144,147,147,149,149,151,151,153,153,154,154,153,153,152,152,151,151,143,143,142,142,140,140,137,137,136,136,135,135,136,136,137,137,138,138,139,139,141,141,144,	98,98,99,99,100,100,101,101,103,103,104,104,108,108,109,109,110,110,109,109,108,108,107,107,106,106,104,104,103,103,101,101,100,100,99,99,98,98,97,97,	/Volumes/Promise RAID 2/Alf/for_Thea/experiments/quantification_test 5_PL23/str_data/NS/360/PL23_PMA_360NSimage_hoescht371.TIF PL23_PMA_360NSimage_568370.tif	1750	65,565	0	preAnalysis	none	none	360 NS	qt_5_PL23_man02	/Volumes/Promise RAID/Alf/for_Thea/experiments/quantification_test 5_PL23/PL23_5
69	241	38,303	360	NS	613,615,615,616,616,617,617,618,618,619,619,620,620,619,619,617,617,616,616,608,608,607,607,606,606,605,605,604,604,603,603,604,604,605,605,607,607,613,	103,103,104,104,105,105,106,106,108,108,113,113,114,114,118,118,119,119,120,120,119,119,118,118,117,117,116,116,114,114,107,107,105,105,103,103,102,102,	/Volumes/Promise RAID 2/Alf/for_Thea/experiments/quantification_test 5_PL23/str_data/NS/360/PL23_PMA_360NSimage_hoescht371.TIF PL23_PMA_360NSimage_568370.tif	1750	38,303	0	preAnalysis	none	none	360 NS	qt_5_PL23_man02	/Volumes/Promise RAID/Alf/for_Thea/experiments/quantification_test 5_PL23/PL23_5
70	442	86,179	360	NS	305,307,307,308,308,307,307,306,306,305,305,302,302,300,300,294,294,292,292,291,291,290,290,288,288,282,282,281,281,280,280,279,279,278,278,277,277,278,278,279,279,280,280,281,281,282,282,283,283,287,287,289,289,290,290,291,291,292,292,293,293,294,294,295,295,296,296,297,297,299,299,305,	111,111,112,112,123,123,125,125,126,126,127,127,126,126,125,125,124,124,125,125,132,132,134,134,135,135,134,134,133,133,131,131,129,129,127,127,123,123,120,120,119,119,118,118,117,117,116,116,115,115,116,116,118,118,119,119,121,121,118,118,116,116,114,114,113,113,112,112,111,111,110,110,	/Volumes/Promise RAID 2/Alf/for_Thea/experiments/quantification_test 5_PL23/str_data/NS/360/PL23_PMA_360NSimage_hoescht371.TIF PL23_PMA_360NSimage_568370.tif	1750	86,179	0	preAnalysis	none	none	360 NS	qt_5_PL23_man02	/Volumes/Promise RAID/Alf/for_Thea/experiments/quantification_test 5_PL23/PL23_5
71	611	120,682	360	NS	243,245,245,246,246,247,247,248,248,253,253,257,257,256,256,254,254,252,252,251,251,254,254,255,255,256,256,254,254,253,253,252,252,251,251,250,250,249,249,248,248,247,247,249,249,250,250,251,251,253,253,254,254,255,255,254,254,253,253,252,252,251,251,250,250,249,249,246,246,245,245,240,240,239,239,238,238,237,237,231,231,230,230,231,231,232,232,233,233,236,236,234,234,233,233,232,232,231,231,230…	114,114,115,115,116,116,118,118,120,120,119,119,120,120,121,121,122,122,123,123,126,126,127,127,128,128,132,132,131,131,130,130,129,129,128,128,130,130,131,131,132,132,133,133,134,134,135,135,134,134,135,135,136,136,138,138,137,137,139,139,144,144,145,145,146,146,147,147,148,148,149,149,148,148,147,147,143,143,141,141,139,139,136,136,135,135,134,134,133,133,132,132,129,129,128,128,126,126,122,122…	/Volumes/Promise RAID 2/Alf/for_Thea/experiments/quantification_test 5_PL23/str_data/NS/360/PL23_PMA_360NSimage_hoescht371.TIF PL23_PMA_360NSimage_568370.tif	1750	120,682	0	preAnalysis	none	none	360 NS	qt_5_PL23_man02	/Volumes/Promise RAID/Alf/for_Thea/experiments/quantification_test 5_PL23/PL23_5
72	917	160,985	360	NS	1128,1129,1129,1131,1131,1132,1132,1133,1133,1134,1134,1135,1135,1136,1136,1137,1137,1138,1138,1137,1137,1136,1136,1138,1138,1137,1137,1135,1135,1133,1133,1124,1124,1122,1122,1121,1121,1120,1120,1118,1118,1116,1116,1114,1114,1115,1115,1116,1116,1117,1117,1116,1116,1115,1115,1114,1114,1113,1113,1112,1112,1111,1111,1110,1110,1109,1109,1110,1110,1111,1111,1123,1123,1128,	117,117,118,118,119,119,120,120,122,122,123,123,124,124,126,126,128,128,134,134,139,139,145,145,155,155,156,156,157,157,158,158,157,157,156,156,155,155,153,153,152,152,151,151,147,147,145,145,142,142,139,139,138,138,137,137,135,135,133,133,132,132,126,126,125,125,120,120,118,118,117,117,116,116,	/Volumes/Promise RAID 2/Alf/for_Thea/experiments/quantification_test 5_PL23/str_data/NS/360/PL23_PMA_360NSimage_hoescht371.TIF PL23_PMA_360NSimage_568370.tif	1750	160,985	0	preAnalysis	none	none	360 NS	qt_5_PL23_man02	/Volumes/Promise RAID/Alf/for_Thea/experiments/quantification_test 5_PL23/PL23_5
73	808	131,379	360	NS	1316,1318,1318,1319,1319,1320,1320,1319,1319,1318,1318,1317,1317,1316,1316,1315,1315,1313,1313,1311,1311,1310,1310,1311,1311,1312,1312,1314,1314,1316,1316,1319,1319,1317,1317,1320,1320,1318,1318,1316,1316,1314,1314,1313,1313,1312,1312,1311,1311,1310,1310,1308,1308,1305,1305,1303,1303,1302,1302,1301,1301,1300,1300,1299,1299,1298,1298,1297,1297,1295,1295,1294,1294,1291,1291,1284,1284,1282,1282,1281…	135,135,136,136,139,139,146,146,147,147,148,148,149,149,150,150,151,151,152,152,155,155,156,156,158,158,159,159,160,160,161,161,163,163,166,166,167,167,168,168,167,167,166,166,167,167,166,166,165,165,164,164,163,163,164,164,165,165,166,166,167,167,169,169,170,170,171,171,172,172,173,173,174,174,175,175,174,174,173,173,164,164,163,163,162,162,161,161,159,159,158,158,156,156,155,155,156,156,157,157…	/Volumes/Promise RAID 2/Alf/for_Thea/experiments/quantification_test 5_PL23/str_data/NS/360/PL23_PMA_360NSimage_hoescht371.TIF PL23_PMA_360NSimage_568370.tif	1750	131,379	0	preAnalysis	none	none	360 NS	qt_5_PL23_man02	/Volumes/Promise RAID/Alf/for_Thea/experiments/quantification_test 5_PL23/PL23_5
74	288	127,503	360	NS	41,40,40,39,39,33,33,32,32,33,33,32,32,30,30,26,26,22,22,20,20,19,19,18,18,17,17,18,18,19,19,21,21,22,22,23,23,25,25,26,26,31,31,34,34,36,36,41,	143,143,144,144,145,145,147,147,150,150,155,155,157,157,158,158,159,159,158,158,159,159,160,160,162,162,150,150,148,148,146,146,145,145,144,144,143,143,142,142,141,141,140,140,139,139,138,138,	/Volumes/Promise RAID 2/Alf/for_Thea/experiments/quantification_test 5_PL23/str_data/NS/360/PL23_PMA_360NSimage_hoescht371.TIF PL23_PMA_360NSimage_568370.tif	1750	127,503	0	preAnalysis	none	none	360 NS	qt_5_PL23_man02	/Volumes/Promise RAID/Alf/for_Thea/experiments/quantification_test 5_PL23/PL23_5
75	186	88,312	360	NS	14,15,15,16,16,17,17,18,18,20,20,19,19,18,18,17,17,15,15,10,10,8,8,7,7,6,6,5,5,6,6,7,7,8,8,14,	171,171,173,173,176,176,177,177,178,178,182,182,184,184,185,185,186,186,187,187,186,186,185,185,184,184,177,177,174,174,172,172,171,171,170,170,	/Volumes/Promise RAID 2/Alf/for_Thea/experiments/quantification_test 5_PL23/str_data/NS/360/PL23_PMA_360NSimage_hoescht371.TIF PL23_PMA_360NSimage_568370.tif	1750	88,312	0	preAnalysis	none	none	360 NS	qt_5_PL23_man02	/Volumes/Promise RAID/Alf/for_Thea/experiments/quantification_test 5_PL23/PL23_5
76	160	27,25	360	NS	60,63,63,64,64,65,65,64,64,63,63,62,62,61,61,55,55,53,53,52,52,51,51,52,52,53,53,54,54,55,55,56,56,60,	191,191,194,194,197,197,199,199,202,202,203,203,204,204,205,205,204,204,203,203,201,201,196,196,194,194,193,193,192,192,191,191,190,190,	/Volumes/Promise RAID 2/Alf/for_Thea/experiments/quantification_test 5_PL23/str_data/NS/360/PL23_PMA_360NSimage_hoescht371.TIF PL23_PMA_360NSimage_568370.tif	1750	27,25	0	preAnalysis	none	none	360 NS	qt_5_PL23_man02	/Volumes/Promise RAID/Alf/for_Thea/experiments/quantification_test 5_PL23/PL23_5
77	316	64,269	360	NS	1093,1095,1095,1099,1099,1101,1101,1102,1102,1103,1103,1102,1102,1101,1101,1100,1100,1098,1098,1096,1096,1089,1089,1088,1088,1087,1087,1086,1086,1085,1085,1084,1084,1083,1083,1084,1084,1085,1085,1086,1086,1087,1087,1089,1089,1093,	194,194,195,195,196,196,197,197,199,199,206,206,208,208,210,210,212,212,213,213,214,214,213,213,212,212,211,211,209,209,202,202,201,201,200,200,197,197,196,196,195,195,194,194,193,193,	/Volumes/Promise RAID 2/Alf/for_Thea/experiments/quantification_test 5_PL23/str_data/NS/360/PL23_PMA_360NSimage_hoescht371.TIF PL23_PMA_360NSimage_568370.tif	1750	64,269	0	preAnalysis	none	none	360 NS	qt_5_PL23_man02	/Volumes/Promise RAID/Alf/for_Thea/experiments/quantification_test 5_PL23/PL23_5
78	524	47,038	360	NS	1334,1336,1336,1337,1337,1338,1338,1339,1339,1340,1340,1339,1339,1338,1338,1337,1337,1338,1338,1337,1337,1336,1336,1335,1335,1334,1334,1333,1333,1328,1328,1327,1327,1322,1322,1321,1321,1320,1320,1319,1319,1318,1318,1319,1319,1320,1320,1321,1321,1322,1322,1321,1321,1320,1320,1321,1321,1322,1322,1323,1323,1324,1324,1325,1325,1326,1326,1327,1327,1329,1329,1331,1331,1334,	196,196,197,197,198,198,200,200,204,204,205,205,208,208,210,210,214,214,222,222,223,223,225,225,226,226,227,227,228,228,229,229,228,228,227,227,226,226,225,225,223,223,222,222,219,219,217,217,215,215,214,214,211,211,205,205,203,203,202,202,201,201,200,200,199,199,198,198,197,197,196,196,195,195,	/Volumes/Promise RAID 2/Alf/for_Thea/experiments/quantification_test 5_PL23/str_data/NS/360/PL23_PMA_360NSimage_hoescht371.TIF PL23_PMA_360NSimage_568370.tif	1750	47,038	0	preAnalysis	none	none	360 NS	qt_5_PL23_man02	/Volumes/Promise RAID/Alf/for_Thea/experiments/quantification_test 5_PL23/PL23_5
79	211	50,374	360	NS	313,315,315,316,316,317,317,318,318,319,319,320,320,321,321,320,320,319,319,316,316,315,315,308,308,306,306,305,305,304,304,305,305,306,306,308,308,313,	206,206,207,207,208,208,209,209,210,210,212,212,214,214,217,217,218,218,219,219,220,220,221,221,220,220,219,219,217,217,208,208,207,207,206,206,205,205,	/Volumes/Promise RAID 2/Alf/for_Thea/experiments/quantification_test 5_PL23/str_data/NS/360/PL23_PMA_360NSimage_hoescht371.TIF PL23_PMA_360NSimage_568370.tif	1750	50,374	0	preAnalysis	none	none	360 NS	qt_5_PL23_man02	/Volumes/Promise RAID/Alf/for_Thea/experiments/quantification_test 5_PL23/PL23_5
80	204	51,569	360	NS	489,492,492,493,493,495,495,496,496,495,495,494,494,493,493,492,492,491,491,490,490,486,486,481,481,482,482,481,481,482,482,483,483,484,484,485,485,486,486,487,487,488,488,489,	209,209,208,208,209,209,211,211,217,217,220,220,221,221,222,222,224,224,225,225,226,226,227,227,225,225,224,224,219,219,216,216,214,214,212,212,211,211,210,210,209,209,208,208,	/Volumes/Promise RAID 2/Alf/for_Thea/experiments/quantification_test 5_PL23/str_data/NS/360/PL23_PMA_360NSimage_hoescht371.TIF PL23_PMA_360NSimage_568370.tif	1750	51,569	0	preAnalysis	none	none	360 NS	qt_5_PL23_man02	/Volumes/Promise RAID/Alf/for_Thea/experiments/quantification_test 5_PL23/PL23_5
81	183	29,169	360	NS	353,356,356,358,358,359,359,358,358,357,357,356,356,354,354,349,349,347,347,346,346,345,345,344,344,343,343,342,342,343,343,344,344,345,345,346,346,353,	231,231,232,232,234,234,240,240,241,241,242,242,243,243,244,244,243,243,242,242,241,241,240,240,239,239,238,238,235,235,233,233,232,232,231,231,230,230,	/Volumes/Promise RAID 2/Alf/for_Thea/experiments/quantification_test 5_PL23/str_data/NS/360/PL23_PMA_360NSimage_hoescht371.TIF PL23_PMA_360NSimage_568370.tif	1750	29,169	0	preAnalysis	none	none	360 NS	qt_5_PL23_man02	/Volumes/Promise RAID/Alf/for_Thea/experiments/quantification_test 5_PL23/PL23_5
82	241	34,656	360	NS	1061,1065,1065,1067,1067,1068,1068,1069,1069,1070,1070,1069,1069,1068,1068,1067,1067,1064,1064,1058,1058,1056,1056,1054,1054,1053,1053,1052,1052,1051,1051,1052,1052,1053,1053,1054,1054,1055,1055,1056,1056,1058,1058,1061,	263,263,264,264,265,265,266,266,269,269,273,273,275,275,277,277,278,278,279,279,278,278,277,277,276,276,275,275,273,273,270,270,268,268,267,267,265,265,264,264,263,263,262,262,	/Volumes/Promise RAID 2/Alf/for_Thea/experiments/quantification_test 5_PL23/str_data/NS/360/PL23_PMA_360NSimage_hoescht371.TIF PL23_PMA_360NSimage_568370.tif	1750	34,656	0	preAnalysis	none	none	360 NS	qt_5_PL23_man02	/Volumes/Promise RAID/Alf/for_Thea/experiments/quantification_test 5_PL23/PL23_5
83	291	67,674	360	NS	1196,1197,1197,1199,1199,1200,1200,1201,1201,1202,1202,1203,1203,1202,1202,1201,1201,1200,1200,1198,1198,1195,1195,1193,1193,1191,1191,1189,1189,1188,1188,1187,1187,1186,1186,1184,1184,1185,1185,1186,1186,1185,1185,1183,1183,1184,1184,1185,1185,1186,1186,1187,1187,1188,1188,1194,1194,1196,	274,274,275,275,277,277,278,278,279,279,281,281,282,282,285,285,287,287,288,288,289,289,290,290,291,291,293,293,296,296,297,297,296,296,293,293,292,292,291,291,289,289,287,287,285,285,278,278,276,276,275,275,274,274,273,273,272,272,	/Volumes/Promise RAID 2/Alf/for_Thea/experiments/quantification_test 5_PL23/str_data/NS/360/PL23_PMA_360NSimage_hoescht371.TIF PL23_PMA_360NSimage_568370.tif	1750	67,674	0	preAnalysis	none	none	360 NS	qt_5_PL23_man02	/Volumes/Promise RAID/Alf/for_Thea/experiments/quantification_test 5_PL23/PL23_5
84	266	70,902	360	NS	401,402,402,403,403,404,404,406,406,407,407,408,408,407,407,406,406,405,405,403,403,398,398,392,392,391,391,390,390,389,389,390,390,391,391,392,392,393,393,394,394,395,395,397,397,401,	297,297,298,298,299,299,301,301,302,302,304,304,308,308,311,311,313,313,314,314,315,315,314,314,313,313,312,312,310,310,306,306,303,303,302,302,300,300,299,299,298,298,297,297,296,296,	/Volumes/Promise RAID 2/Alf/for_Thea/experiments/quantification_test 5_PL23/str_data/NS/360/PL23_PMA_360NSimage_hoescht371.TIF PL23_PMA_360NSimage_568370.tif	1750	70,902	0	preAnalysis	none	none	360 NS	qt_5_PL23_man02	/Volumes/Promise RAID/Alf/for_Thea/experiments/quantification_test 5_PL23/PL23_5
85	312	53,147	360	NS	956,960,960,961,961,962,962,964,964,965,965,966,966,967,967,966,966,965,965,964,964,963,963,961,961,958,958,956,956,954,954,952,952,951,951,950,950,949,949,948,948,949,949,950,950,951,951,952,952,954,954,956,	303,303,304,304,305,305,306,306,308,308,309,309,311,311,319,319,320,320,321,321,322,322,323,323,324,324,323,323,322,322,321,321,320,320,319,319,318,318,317,317,308,308,306,306,305,305,304,304,303,303,302,302,	/Volumes/Promise RAID 2/Alf/for_Thea/experiments/quantification_test 5_PL23/str_data/NS/360/PL23_PMA_360NSimage_hoescht371.TIF PL23_PMA_360NSimage_568370.tif	1750	53,147	0	preAnalysis	none	none	360 NS	qt_5_PL23_man02	/Volumes/Promise RAID/Alf/for_Thea/experiments/quantification_test 5_PL23/PL23_5
86	228	35,399	360	NS	479,480,480,482,482,483,483,482,482,481,481,480,480,479,479,477,477,475,475,473,473,470,470,469,469,468,468,467,467,466,466,467,467,468,468,469,469,470,470,472,472,479,	307,307,308,308,311,311,314,314,319,319,320,320,321,321,322,322,323,323,324,324,323,323,322,322,321,321,320,320,317,317,314,314,311,311,310,310,308,308,307,307,306,306,	/Volumes/Promise RAID 2/Alf/for_Thea/experiments/quantification_test 5_PL23/str_data/NS/360/PL23_PMA_360NSimage_hoescht371.TIF PL23_PMA_360NSimage_568370.tif	1750	35,399	0	preAnalysis	none	none	360 NS	qt_5_PL23_man02	/Volumes/Promise RAID/Alf/for_Thea/experiments/quantification_test 5_PL23/PL23_5
87	209	35	360	NS	47,52,52,53,53,54,54,56,56,57,57,56,56,55,55,54,54,52,52,49,49,46,46,43,43,42,42,41,41,40,40,41,41,42,42,43,43,44,44,46,46,47,	356,356,357,357,358,358,359,359,362,362,366,366,368,368,369,369,370,370,371,371,372,372,371,371,370,370,369,369,365,365,364,364,359,359,358,358,357,357,356,356,355,355,	/Volumes/Promise RAID 2/Alf/for_Thea/experiments/quantification_test 5_PL23/str_data/NS/360/PL23_PMA_360NSimage_hoescht371.TIF PL23_PMA_360NSimage_568370.tif	1750	35	0	preAnalysis	none	none	360 NS	qt_5_PL23_man02	/Volumes/Promise RAID/Alf/for_Thea/experiments/quantification_test 5_PL23/PL23_5
88	246	42,715	360	NS	615,617,617,619,619,620,620,621,621,622,622,621,621,620,620,619,619,617,617,616,616,614,614,610,610,608,608,607,607,606,606,605,605,604,604,603,603,604,604,605,605,606,606,607,607,609,609,615,	366,366,367,367,368,368,369,369,372,372,374,374,376,376,378,378,380,380,381,381,382,382,383,383,382,382,381,381,380,380,379,379,378,378,376,376,373,373,371,371,369,369,367,367,366,366,365,365,	/Volumes/Promise RAID 2/Alf/for_Thea/experiments/quantification_test 5_PL23/str_data/NS/360/PL23_PMA_360NSimage_hoescht371.TIF PL23_PMA_360NSimage_568370.tif	1750	42,715	0	preAnalysis	none	none	360 NS	qt_5_PL23_man02	/Volumes/Promise RAID/Alf/for_Thea/experiments/quantification_test 5_PL23/PL23_5
89	524	75,094	360	NS	1084,1086,1086,1088,1088,1089,1089,1090,1090,1091,1091,1092,1092,1093,1093,1094,1094,1097,1097,1099,1099,1100,1100,1101,1101,1102,1102,1103,1103,1102,1102,1101,1101,1100,1100,1099,1099,1097,1097,1094,1094,1093,1093,1089,1089,1088,1088,1087,1087,1086,1086,1085,1085,1084,1084,1083,1083,1081,1081,1079,1079,1077,1077,1076,1076,1074,1074,1073,1073,1074,1074,1075,1075,1076,1076,1077,1077,1079,1079,1084,	375,375,376,376,377,377,378,378,379,379,380,380,383,383,385,385,386,386,387,387,388,388,389,389,390,390,396,396,397,397,399,399,401,401,402,402,403,403,404,404,405,405,404,404,403,403,402,402,401,401,400,400,399,399,394,394,392,392,391,391,390,390,389,389,388,388,386,386,380,380,378,378,377,377,376,376,375,375,374,374,	/Volumes/Promise RAID 2/Alf/for_Thea/experiments/quantification_test 5_PL23/str_data/NS/360/PL23_PMA_360NSimage_hoescht371.TIF PL23_PMA_360NSimage_568370.tif	1750	75,094	0	preAnalysis	none	none	360 NS	qt_5_PL23_man02	/Volumes/Promise RAID/Alf/for_Thea/experiments/quantification_test 5_PL23/PL23_5
90	198	48,965	360	NS	274,276,276,277,277,278,278,279,279,280,280,281,281,280,280,279,279,277,277,276,276,275,275,270,270,269,269,268,268,267,267,266,266,267,267,268,268,269,269,271,271,274,	382,382,383,383,384,384,385,385,388,388,390,390,393,393,395,395,396,396,397,397,398,398,399,399,398,398,397,397,396,396,394,394,389,389,384,384,383,383,382,382,381,381,	/Volumes/Promise RAID 2/Alf/for_Thea/experiments/quantification_test 5_PL23/str_data/NS/360/PL23_PMA_360NSimage_hoescht371.TIF PL23_PMA_360NSimage_568370.tif	1750	48,965	0	preAnalysis	none	none	360 NS	qt_5_PL23_man02	/Volumes/Promise RAID/Alf/for_Thea/experiments/quantification_test 5_PL23/PL23_5
91	204	52,578	360	NS	316,318,318,319,319,320,320,321,321,322,322,323,323,322,322,321,321,311,311,309,309,308,308,307,307,306,306,305,305,306,306,307,307,309,309,316,	389,389,390,390,391,391,392,392,393,393,394,394,400,400,401,401,402,402,401,401,400,400,399,399,398,398,397,397,391,391,390,390,389,389,388,388,	/Volumes/Promise RAID 2/Alf/for_Thea/experiments/quantification_test 5_PL23/str_data/NS/360/PL23_PMA_360NSimage_hoescht371.TIF PL23_PMA_360NSimage_568370.tif	1750	52,578	0	preAnalysis	none	none	360 NS	qt_5_PL23_man02	/Volumes/Promise RAID/Alf/for_Thea/experiments/quantification_test 5_PL23/PL23_5
92	307	75,824	360	NS	934,935,935,937,937,939,939,940,940,941,941,943,943,945,945,946,946,947,947,946,946,945,945,939,939,938,938,936,936,935,935,934,934,933,933,932,932,931,931,930,930,929,929,928,928,927,927,928,928,929,929,930,930,934,	398,398,397,397,398,398,400,400,401,401,403,403,404,404,406,406,407,407,415,415,418,418,420,420,419,419,418,418,417,417,416,416,415,415,413,413,412,412,409,409,408,408,406,406,405,405,401,401,399,399,398,398,397,397,	/Volumes/Promise RAID 2/Alf/for_Thea/experiments/quantification_test 5_PL23/str_data/NS/360/PL23_PMA_360NSimage_hoescht371.TIF PL23_PMA_360NSimage_568370.tif	1750	75,824	0	preAnalysis	none	none	360 NS	qt_5_PL23_man02	/Volumes/Promise RAID/Alf/for_Thea/experiments/quantification_test 5_PL23/PL23_5
93	1838	136,281	360	NS	1126,1125,1125,1124,1124,1123,1123,1122,1122,1121,1121,1120,1120,1121,1121,1122,1122,1123,1123,1124,1124,1125,1125,1126,1126,1127,1127,1128,1128,1129,1129,1130,1130,1131,1131,1132,1132,1133,1133,1134,1134,1135,1135,1136,1136,1137,1137,1138,1138,1137,1137,1138,1138,1139,1139,1140,1140,1141,1141,1142,1142,1143,1143,1144,1144,1145,1145,1146,1146,1147,1147,1148,1148,1149,1149,1150,1150,1151,1151,1152…	402,402,405,405,407,407,410,410,413,413,416,416,423,423,427,427,430,430,432,432,434,434,436,436,438,438,440,440,443,443,445,445,447,447,449,449,454,454,460,460,464,464,467,467,471,471,478,478,481,481,482,482,487,487,490,490,492,492,493,493,494,494,495,495,496,496,497,497,498,498,499,499,500,500,501,501,502,502,504,504,506,506,508,508,510,510,509,509,508,508,511,511,513,513,514,514,515,515,512,512…	/Volumes/Promise RAID 2/Alf/for_Thea/experiments/quantification_test 5_PL23/str_data/NS/360/PL23_PMA_360NSimage_hoescht371.TIF PL23_PMA_360NSimage_568370.tif	1750	136,281	0	preAnalysis	none	none	360 NS	qt_5_PL23_man02	/Volumes/Promise RAID/Alf/for_Thea/experiments/quantification_test 5_PL23/PL23_5
94	515	203,812	360	NS	997,998,998,1001,1001,1004,1004,1005,1005,1006,1006,1008,1008,1009,1009,1011,1011,1012,1012,1013,1013,1014,1014,1015,1015,1014,1014,1013,1013,1012,1012,1010,1010,1009,1009,1007,1007,1001,1001,999,999,997,997,996,996,995,995,994,994,993,993,992,992,991,991,990,990,989,989,987,987,985,985,984,984,985,985,987,987,988,988,989,989,990,990,991,991,992,992,993,993,994,994,996,996,997,	412,412,411,411,412,412,413,413,412,412,413,413,414,414,415,415,416,416,417,417,419,419,422,422,427,427,431,431,432,432,433,433,434,434,435,435,436,436,435,435,434,434,433,433,432,432,431,431,430,430,429,429,428,428,427,427,426,426,425,425,426,426,425,425,423,423,421,421,419,419,418,418,417,417,416,416,415,415,414,414,413,413,412,412,411,411,	/Volumes/Promise RAID 2/Alf/for_Thea/experiments/quantification_test 5_PL23/str_data/NS/360/PL23_PMA_360NSimage_hoescht371.TIF PL23_PMA_360NSimage_568370.tif	1750	203,812	0	preAnalysis	none	none	360 NS	qt_5_PL23_man02	/Volumes/Promise RAID/Alf/for_Thea/experiments/quantification_test 5_PL23/PL23_5
95	296	125,389	360	NS	971,972,972,975,975,974,974,975,975,976,976,977,977,976,976,975,975,973,973,969,969,965,965,964,964,961,961,959,959,958,958,959,959,960,960,961,961,963,963,967,967,968,968,971,	431,431,432,432,434,434,436,436,439,439,443,443,445,445,448,448,449,449,450,450,451,451,452,452,451,451,450,450,448,448,439,439,437,437,436,436,435,435,434,434,433,433,430,430,	/Volumes/Promise RAID 2/Alf/for_Thea/experiments/quantification_test 5_PL23/str_data/NS/360/PL23_PMA_360NSimage_hoescht371.TIF PL23_PMA_360NSimage_568370.tif	1750	125,389	0	preAnalysis	none	none	360 NS	qt_5_PL23_man02	/Volumes/Promise RAID/Alf/for_Thea/experiments/quantification_test 5_PL23/PL23_5
96	294	81,412	360	NS	1102,1103,1103,1104,1104,1105,1105,1106,1106,1107,1107,1108,1108,1109,1109,1108,1108,1107,1107,1106,1106,1103,1103,1102,1102,1101,1101,1097,1097,1096,1096,1095,1095,1094,1094,1093,1093,1092,1092,1091,1091,1092,1092,1093,1093,1094,1094,1095,1095,1096,1096,1098,1098,1102,	445,445,446,446,447,447,449,449,450,450,452,452,453,453,462,462,464,464,466,466,467,467,468,468,466,466,465,465,463,463,462,462,461,461,460,460,458,458,455,455,453,453,450,450,448,448,447,447,446,446,445,445,444,444,	/Volumes/Promise RAID 2/Alf/for_Thea/experiments/quantification_test 5_PL23/str_data/NS/360/PL23_PMA_360NSimage_hoescht371.TIF PL23_PMA_360NSimage_568370.tif	1750	81,412	0	preAnalysis	none	none	360 NS	qt_5_PL23_man02	/Volumes/Promise RAID/Alf/for_Thea/experiments/quantification_test 5_PL23/PL23_5
97	255	37,518	360	NS	733,734,734,735,735,737,737,738,738,739,739,738,738,737,737,736,736,735,735,733,733,727,727,725,725,723,723,722,722,721,721,720,720,721,721,722,722,723,723,724,724,733,	467,467,468,468,469,469,470,470,473,473,476,476,479,479,480,480,481,481,482,482,483,483,482,482,481,481,480,480,479,479,477,477,471,471,469,469,468,468,467,467,466,466,	/Volumes/Promise RAID 2/Alf/for_Thea/experiments/quantification_test 5_PL23/str_data/NS/360/PL23_PMA_360NSimage_hoescht371.TIF PL23_PMA_360NSimage_568370.tif	1750	37,518	0	preAnalysis	none	none	360 NS	qt_5_PL23_man02	/Volumes/Promise RAID/Alf/for_Thea/experiments/quantification_test 5_PL23/PL23_5
98	224	34,42	360	NS	612,614,614,615,615,616,616,615,615,614,614,612,612,609,609,607,607,604,604,603,603,602,602,601,601,600,600,599,599,600,600,601,601,602,602,605,605,612,	468,468,469,469,471,471,480,480,481,481,482,482,483,483,484,484,483,483,482,482,480,480,479,479,477,477,475,475,472,472,470,470,469,469,468,468,467,467,	/Volumes/Promise RAID 2/Alf/for_Thea/experiments/quantification_test 5_PL23/str_data/NS/360/PL23_PMA_360NSimage_hoescht371.TIF PL23_PMA_360NSimage_568370.tif	1750	34,42	0	preAnalysis	none	none	360 NS	qt_5_PL23_man02	/Volumes/Promise RAID/Alf/for_Thea/experiments/quantification_test 5_PL23/PL23_5
99	268	87,463	360	NS	1111,1113,1113,1114,1114,1116,1116,1118,1118,1119,1119,1120,1120,1119,1119,1118,1118,1117,1117,1116,1116,1115,1115,1113,1113,1107,1107,1104,1104,1103,1103,1102,1102,1101,1101,1102,1102,1103,1103,1104,1104,1105,1105,1108,1108,1111,	469,469,468,468,469,469,470,470,471,471,473,473,479,479,481,481,482,482,483,483,484,484,485,485,486,486,485,485,483,483,482,482,481,481,475,475,473,473,471,471,470,470,469,469,468,468,	/Volumes/Promise RAID 2/Alf/for_Thea/experiments/quantification_test 5_PL23/str_data/NS/360/PL23_PMA_360NSimage_hoescht371.TIF PL23_PMA_360NSimage_568370.tif	1750	87,463	0	preAnalysis	none	none	360 NS	qt_5_PL23_man02	/Volumes/Promise RAID/Alf/for_Thea/experiments/quantification_test 5_PL23/PL23_5
100	198	38,894	360	NS	567,569,569,570,570,571,571,572,572,573,573,572,572,571,571,570,570,568,568,563,563,560,560,558,558,557,557,556,556,557,557,558,558,560,560,562,562,567,	483,483,484,484,485,485,486,486,487,487,493,493,494,494,495,495,496,496,497,497,496,496,495,495,493,493,492,492,487,487,485,485,484,484,483,483,482,482,	/Volumes/Promise RAID 2/Alf/for_Thea/experiments/quantification_test 5_PL23/str_data/NS/360/PL23_PMA_360NSimage_hoescht371.TIF PL23_PMA_360NSimage_568370.tif	1750	38,894	0	preAnalysis	none	none	360 NS	qt_5_PL23_man02	/Volumes/Promise RAID/Alf/for_Thea/experiments/quantification_test 5_PL23/PL23_5
101	1907	139,264	360	NS	476,478,478,479,479,481,481,482,482,483,483,485,485,486,486,487,487,488,488,489,489,490,490,491,491,492,492,493,493,494,494,495,495,497,497,498,498,499,499,500,500,501,501,503,503,504,504,505,505,507,507,508,508,509,509,511,511,513,513,516,516,518,518,519,519,522,522,525,525,529,529,533,533,543,543,542,542,541,541,542,542,543,543,545,545,553,553,556,556,557,557,558,558,559,559,558,558,557,557,555…	494,494,495,495,496,496,497,497,498,498,499,499,500,500,501,501,502,502,503,503,504,504,505,505,506,506,507,507,508,508,509,509,510,510,511,511,513,513,514,514,515,515,516,516,517,517,518,518,519,519,520,520,521,521,522,522,523,523,524,524,525,525,526,526,527,527,528,528,529,529,530,530,531,531,529,529,527,527,521,521,520,520,519,519,518,518,519,519,520,520,522,522,523,523,528,528,529,529,530,530…	/Volumes/Promise RAID 2/Alf/for_Thea/experiments/quantification_test 5_PL23/str_data/NS/360/PL23_PMA_360NSimage_hoescht371.TIF PL23_PMA_360NSimage_568370.tif	1750	139,264	0	preAnalysis	none	none	360 NS	qt_5_PL23_man02	/Volumes/Promise RAID/Alf/for_Thea/experiments/quantification_test 5_PL23/PL23_5
102	251	33,458	360	NS	1252,1254,1254,1255,1255,1256,1256,1257,1257,1256,1256,1255,1255,1253,1253,1245,1245,1243,1243,1241,1241,1240,1240,1239,1239,1238,1238,1239,1239,1240,1240,1241,1241,1242,1242,1244,1244,1247,1247,1252,	496,496,498,498,499,499,504,504,508,508,510,510,511,511,512,512,511,511,510,510,509,509,507,507,505,505,501,501,500,500,499,499,498,498,497,497,496,496,495,495,	/Volumes/Promise RAID 2/Alf/for_Thea/experiments/quantification_test 5_PL23/str_data/NS/360/PL23_PMA_360NSimage_hoescht371.TIF PL23_PMA_360NSimage_568370.tif	1750	33,458	0	preAnalysis	none	none	360 NS	qt_5_PL23_man02	/Volumes/Promise RAID/Alf/for_Thea/experiments/quantification_test 5_PL23/PL23_5
103	314	147,799	360	NS	1115,1117,1117,1119,1119,1120,1120,1121,1121,1122,1122,1123,1123,1124,1124,1125,1125,1124,1124,1123,1123,1122,1122,1120,1120,1118,1118,1116,1116,1114,1114,1113,1113,1112,1112,1111,1111,1110,1110,1109,1109,1108,1108,1107,1107,1106,1106,1105,1105,1106,1106,1107,1107,1108,1108,1110,1110,1115,	506,506,507,507,508,508,509,509,510,510,512,512,513,513,515,515,524,524,525,525,526,526,527,527,528,528,527,527,526,526,525,525,524,524,523,523,521,521,520,520,518,518,517,517,516,516,514,514,510,510,508,508,507,507,506,506,505,505,	/Volumes/Promise RAID 2/Alf/for_Thea/experiments/quantification_test 5_PL23/str_data/NS/360/PL23_PMA_360NSimage_hoescht371.TIF PL23_PMA_360NSimage_568370.tif	1750	147,799	0	preAnalysis	none	none	360 NS	qt_5_PL23_man02	/Volumes/Promise RAID/Alf/for_Thea/experiments/quantification_test 5_PL23/PL23_5
104	249	58,369	360	NS	983,986,986,987,987,988,988,989,989,990,990,989,989,988,988,987,987,986,986,985,985,977,977,975,975,974,974,973,973,972,972,971,971,972,972,973,973,974,974,975,975,976,976,979,979,983,	509,509,510,510,511,511,512,512,514,514,520,520,521,521,522,522,523,523,524,524,525,525,524,524,523,523,522,522,521,521,519,519,515,515,513,513,512,512,511,511,510,510,509,509,508,508,	/Volumes/Promise RAID 2/Alf/for_Thea/experiments/quantification_test 5_PL23/str_data/NS/360/PL23_PMA_360NSimage_hoescht371.TIF PL23_PMA_360NSimage_568370.tif	1750	58,369	0	preAnalysis	none	none	360 NS	qt_5_PL23_man02	/Volumes/Promise RAID/Alf/for_Thea/experiments/quantification_test 5_PL23/PL23_5
105	1044	97,658	360	NS	1050,1059,1059,1060,1060,1061,1061,1062,1062,1061,1061,1062,1062,1061,1061,1060,1060,1059,1059,1058,1058,1056,1056,1052,1052,1049,1049,1048,1048,1049,1049,1051,1051,1050,1050,1048,1048,1047,1047,1046,1046,1045,1045,1042,1042,1039,1039,1038,1038,1037,1037,1036,1036,1034,1034,1029,1029,1026,1026,1025,1025,1024,1024,1023,1023,1022,1022,1021,1021,1022,1022,1023,1023,1020,1020,1022,1022,1023,1023,1024…	515,515,517,517,518,518,519,519,520,520,521,521,524,524,526,526,528,528,529,529,530,530,531,531,532,532,531,531,534,534,533,533,537,537,542,542,544,544,545,545,546,546,547,547,548,548,553,553,555,555,556,556,557,557,558,558,557,557,556,556,555,555,554,554,553,553,550,550,548,548,545,545,542,542,540,540,533,533,531,531,530,530,529,529,528,528,527,527,526,526,525,525,524,524,519,519,518,518,517,517…	/Volumes/Promise RAID 2/Alf/for_Thea/experiments/quantification_test 5_PL23/str_data/NS/360/PL23_PMA_360NSimage_hoescht371.TIF PL23_PMA_360NSimage_568370.tif	1750	97,658	0	preAnalysis	none	none	360 NS	qt_5_PL23_man02	/Volumes/Promise RAID/Alf/for_Thea/experiments/quantification_test 5_PL23/PL23_5
106	261	42,034	360	NS	1300,1301,1301,1302,1302,1303,1303,1304,1304,1305,1305,1304,1304,1303,1303,1301,1301,1299,1299,1290,1290,1289,1289,1287,1287,1286,1286,1285,1285,1286,1286,1287,1287,1288,1288,1289,1289,1290,1290,1292,1292,1294,1294,1300,	518,518,520,520,521,521,523,523,524,524,529,529,531,531,532,532,533,533,534,534,533,533,532,532,531,531,529,529,524,524,523,523,522,522,521,521,520,520,519,519,518,518,517,517,	/Volumes/Promise RAID 2/Alf/for_Thea/experiments/quantification_test 5_PL23/str_data/NS/360/PL23_PMA_360NSimage_hoescht371.TIF PL23_PMA_360NSimage_568370.tif	1750	42,034	0	preAnalysis	none	none	360 NS	qt_5_PL23_man02	/Volumes/Promise RAID/Alf/for_Thea/experiments/quantification_test 5_PL23/PL23_5
107	273	74,608	360	NS	939,942,942,944,944,945,945,946,946,947,947,948,948,946,946,944,944,942,942,933,933,927,927,925,925,923,923,924,924,925,925,927,927,930,930,933,933,938,938,939,	524,524,525,525,526,526,527,527,528,528,533,533,534,534,535,535,536,536,537,537,538,538,537,537,536,536,530,530,528,528,527,527,526,526,525,525,524,524,523,523,	/Volumes/Promise RAID 2/Alf/for_Thea/experiments/quantification_test 5_PL23/str_data/NS/360/PL23_PMA_360NSimage_hoescht371.TIF PL23_PMA_360NSimage_568370.tif	1750	74,608	0	preAnalysis	none	none	360 NS	qt_5_PL23_man02	/Volumes/Promise RAID/Alf/for_Thea/experiments/quantification_test 5_PL23/PL23_5
108	200	58,47	360	NS	344,346,346,347,347,346,346,345,345,344,344,343,343,337,337,336,336,335,335,334,334,333,333,332,332,333,333,334,334,335,335,336,336,338,338,344,	541,541,543,543,552,552,554,554,555,555,556,556,557,557,556,556,555,555,554,554,552,552,549,549,548,548,545,545,543,543,542,542,541,541,540,540,	/Volumes/Promise RAID 2/Alf/for_Thea/experiments/quantification_test 5_PL23/str_data/NS/360/PL23_PMA_360NSimage_hoescht371.TIF PL23_PMA_360NSimage_568370.tif	1750	58,47	0	preAnalysis	none	none	360 NS	qt_5_PL23_man02	/Volumes/Promise RAID/Alf/for_Thea/experiments/quantification_test 5_PL23/PL23_5
109	212	50,193	360	NS	449,453,453,455,455,456,456,455,455,454,454,452,452,446,446,444,444,442,442,441,441,440,440,441,441,442,442,443,443,445,445,449,	547,547,548,548,549,549,558,558,560,560,561,561,562,562,561,561,560,560,559,559,557,557,550,550,549,549,548,548,547,547,546,546,	/Volumes/Promise RAID 2/Alf/for_Thea/experiments/quantification_test 5_PL23/str_data/NS/360/PL23_PMA_360NSimage_hoescht371.TIF PL23_PMA_360NSimage_568370.tif	1750	50,193	0	preAnalysis	none	none	360 NS	qt_5_PL23_man02	/Volumes/Promise RAID/Alf/for_Thea/experiments/quantification_test 5_PL23/PL23_5
110	269	98,037	360	NS	706,708,708,709,709,710,710,709,709,708,708,707,707,705,705,703,703,702,702,699,699,698,698,699,699,700,700,697,697,695,695,694,694,693,693,692,692,691,691,688,688,692,692,693,693,694,694,695,695,696,696,697,697,698,698,700,700,703,703,706,	548,548,549,549,551,551,557,557,559,559,561,561,563,563,567,567,568,568,569,569,568,568,567,567,568,568,566,566,565,565,564,564,563,563,561,561,560,560,559,559,558,558,557,557,555,555,553,553,552,552,551,551,550,550,549,549,548,548,547,547,	/Volumes/Promise RAID 2/Alf/for_Thea/experiments/quantification_test 5_PL23/str_data/NS/360/PL23_PMA_360NSimage_hoescht371.TIF PL23_PMA_360NSimage_568370.tif	1750	98,037	0	preAnalysis	none	none	360 NS	qt_5_PL23_man02	/Volumes/Promise RAID/Alf/for_Thea/experiments/quantification_test 5_PL23/PL23_5
111	269	93,126	360	NS	744,745,745,746,746,747,747,749,749,750,750,749,749,747,747,746,746,745,745,744,744,742,742,737,737,736,736,735,735,734,734,733,733,734,734,735,735,734,734,735,735,736,736,737,737,744,	549,549,551,551,552,552,553,553,554,554,560,560,564,564,565,565,566,566,567,567,568,568,569,569,568,568,567,567,566,566,564,564,560,560,557,557,555,555,554,554,550,550,549,549,548,548,	/Volumes/Promise RAID 2/Alf/for_Thea/experiments/quantification_test 5_PL23/str_data/NS/360/PL23_PMA_360NSimage_hoescht371.TIF PL23_PMA_360NSimage_568370.tif	1750	93,126	0	preAnalysis	none	none	360 NS	qt_5_PL23_man02	/Volumes/Promise RAID/Alf/for_Thea/experiments/quantification_test 5_PL23/PL23_5
112	226	32,429	360	NS	1249,1251,1251,1253,1253,1254,1254,1253,1253,1252,1252,1251,1251,1249,1249,1248,1248,1242,1242,1240,1240,1239,1239,1238,1238,1237,1237,1236,1236,1237,1237,1238,1238,1239,1239,1240,1240,1241,1241,1249,	558,558,559,559,562,562,567,567,568,568,570,570,571,571,572,572,573,573,572,572,571,571,570,570,569,569,568,568,563,563,561,561,560,560,559,559,558,558,557,557,	/Volumes/Promise RAID 2/Alf/for_Thea/experiments/quantification_test 5_PL23/str_data/NS/360/PL23_PMA_360NSimage_hoescht371.TIF PL23_PMA_360NSimage_568370.tif	1750	32,429	0	preAnalysis	none	none	360 NS	qt_5_PL23_man02	/Volumes/Promise RAID/Alf/for_Thea/experiments/quantification_test 5_PL23/PL23_5
113	317	203,839	360	NS	700,702,702,703,703,704,704,703,703,704,704,703,703,702,702,701,701,699,699,698,698,697,697,696,696,695,695,693,693,688,688,686,686,685,685,684,684,683,683,684,684,685,685,686,686,687,687,688,688,689,689,690,690,691,691,692,692,693,693,694,694,697,697,700,	571,571,573,573,576,576,577,577,578,578,580,580,582,582,584,584,585,585,586,586,589,589,590,590,592,592,593,593,594,594,593,593,592,592,591,591,589,589,587,587,583,583,581,581,579,579,578,578,577,577,576,576,575,575,574,574,573,573,572,572,571,571,570,570,	/Volumes/Promise RAID 2/Alf/for_Thea/experiments/quantification_test 5_PL23/str_data/NS/360/PL23_PMA_360NSimage_hoescht371.TIF PL23_PMA_360NSimage_568370.tif	1750	203,839	0	preAnalysis	none	none	360 NS	qt_5_PL23_man02	/Volumes/Promise RAID/Alf/for_Thea/experiments/quantification_test 5_PL23/PL23_5
114	502	195,255	360	NS	727,730,730,732,732,733,733,736,736,737,737,738,738,740,740,742,742,743,743,744,744,745,745,746,746,747,747,746,746,745,745,744,744,743,743,740,740,735,735,731,731,729,729,727,727,725,725,724,724,723,723,722,722,721,721,720,720,719,719,720,720,719,719,720,720,721,721,723,723,724,724,727,	582,582,583,583,582,582,583,583,585,585,586,586,587,587,588,588,589,589,590,590,591,591,593,593,596,596,597,597,602,602,603,603,604,604,605,605,606,606,605,605,604,604,603,603,604,604,603,603,602,602,601,601,599,599,597,597,594,594,592,592,588,588,585,585,584,584,583,583,582,582,581,581,	/Volumes/Promise RAID 2/Alf/for_Thea/experiments/quantification_test 5_PL23/str_data/NS/360/PL23_PMA_360NSimage_hoescht371.TIF PL23_PMA_360NSimage_568370.tif	1750	195,255	0	preAnalysis	none	none	360 NS	qt_5_PL23_man02	/Volumes/Promise RAID/Alf/for_Thea/experiments/quantification_test 5_PL23/PL23_5
115	207	42,802	360	NS	380,382,382,383,383,384,384,385,385,386,386,385,385,384,384,382,382,380,380,375,375,373,373,371,371,370,370,369,369,370,370,371,371,372,372,374,374,380,	593,593,594,594,595,595,596,596,600,600,602,602,604,604,605,605,606,606,607,607,608,608,607,607,606,606,605,605,598,598,596,596,594,594,593,593,592,592,	/Volumes/Promise RAID 2/Alf/for_Thea/experiments/quantification_test 5_PL23/str_data/NS/360/PL23_PMA_360NSimage_hoescht371.TIF PL23_PMA_360NSimage_568370.tif	1750	42,802	0	preAnalysis	none	none	360 NS	qt_5_PL23_man02	/Volumes/Promise RAID/Alf/for_Thea/experiments/quantification_test 5_PL23/PL23_5
116	205	34,137	360	NS	589,593,593,594,594,595,595,596,596,595,595,594,594,593,593,592,592,585,585,583,583,582,582,581,581,580,580,581,581,582,582,583,583,585,585,589,	597,597,598,598,599,599,600,600,605,605,609,609,610,610,611,611,612,612,611,611,610,610,609,609,606,606,601,601,599,599,598,598,597,597,596,596,	/Volumes/Promise RAID 2/Alf/for_Thea/experiments/quantification_test 5_PL23/str_data/NS/360/PL23_PMA_360NSimage_hoescht371.TIF PL23_PMA_360NSimage_568370.tif	1750	34,137	0	preAnalysis	none	none	360 NS	qt_5_PL23_man02	/Volumes/Promise RAID/Alf/for_Thea/experiments/quantification_test 5_PL23/PL23_5
117	219	37,781	360	NS	795,799,799,800,800,799,799,798,798,796,796,795,795,787,787,786,786,785,785,784,784,785,785,786,786,787,787,788,788,790,790,794,794,795,	599,599,601,601,609,609,612,612,613,613,614,614,615,615,614,614,613,613,612,612,604,604,603,603,602,602,601,601,600,600,599,599,598,598,	/Volumes/Promise RAID 2/Alf/for_Thea/experiments/quantification_test 5_PL23/str_data/NS/360/PL23_PMA_360NSimage_hoescht371.TIF PL23_PMA_360NSimage_568370.tif	1750	37,781	0	preAnalysis	none	none	360 NS	qt_5_PL23_man02	/Volumes/Promise RAID/Alf/for_Thea/experiments/quantification_test 5_PL23/PL23_5
118	276	38,714	360	NS	1106,1109,1109,1110,1110,1111,1111,1112,1112,1113,1113,1112,1112,1111,1111,1110,1110,1109,1109,1107,1107,1103,1103,1101,1101,1098,1098,1097,1097,1096,1096,1095,1095,1094,1094,1095,1095,1096,1096,1097,1097,1098,1098,1100,1100,1106,	604,604,605,605,607,607,608,608,611,611,614,614,617,617,618,618,619,619,620,620,621,621,622,622,621,621,620,620,619,619,618,618,616,616,609,609,607,607,606,606,605,605,604,604,603,603,	/Volumes/Promise RAID 2/Alf/for_Thea/experiments/quantification_test 5_PL23/str_data/NS/360/PL23_PMA_360NSimage_hoescht371.TIF PL23_PMA_360NSimage_568370.tif	1750	38,714	0	preAnalysis	none	none	360 NS	qt_5_PL23_man02	/Volumes/Promise RAID/Alf/for_Thea/experiments/quantification_test 5_PL23/PL23_5
119	205	36,639	360	NS	564,566,566,567,567,568,568,567,567,566,566,565,565,563,563,562,562,556,556,555,555,554,554,553,553,552,552,553,553,554,554,556,556,557,557,564,	609,609,610,610,612,612,619,619,620,620,621,621,622,622,623,623,624,624,623,623,622,622,621,621,618,618,613,613,612,612,610,610,609,609,608,608,	/Volumes/Promise RAID 2/Alf/for_Thea/experiments/quantification_test 5_PL23/str_data/NS/360/PL23_PMA_360NSimage_hoescht371.TIF PL23_PMA_360NSimage_568370.tif	1750	36,639	0	preAnalysis	none	none	360 NS	qt_5_PL23_man02	/Volumes/Promise RAID/Alf/for_Thea/experiments/quantification_test 5_PL23/PL23_5
120	188	44,782	360	NS	320,322,322,325,325,326,326,327,327,326,326,325,325,323,323,319,319,318,318,315,315,313,313,312,312,311,311,312,312,314,314,320,	611,611,612,612,614,614,615,615,621,621,622,622,623,623,624,624,625,625,624,624,623,623,622,622,620,620,613,613,611,611,610,610,	/Volumes/Promise RAID 2/Alf/for_Thea/experiments/quantification_test 5_PL23/str_data/NS/360/PL23_PMA_360NSimage_hoescht371.TIF PL23_PMA_360NSimage_568370.tif	1750	44,782	0	preAnalysis	none	none	360 NS	qt_5_PL23_man02	/Volumes/Promise RAID/Alf/for_Thea/experiments/quantification_test 5_PL23/PL23_5
121	289	100,675	360	NS	1196,1197,1197,1199,1199,1200,1200,1201,1201,1202,1202,1203,1203,1202,1202,1201,1201,1200,1200,1198,1198,1188,1188,1187,1187,1186,1186,1185,1185,1184,1184,1183,1183,1184,1184,1185,1185,1186,1186,1187,1187,1196,	635,635,636,636,637,637,638,638,640,640,642,642,647,647,649,649,650,650,651,651,652,652,651,651,650,650,648,648,646,646,643,643,639,639,637,637,636,636,635,635,634,634,	/Volumes/Promise RAID 2/Alf/for_Thea/experiments/quantification_test 5_PL23/str_data/NS/360/PL23_PMA_360NSimage_hoescht371.TIF PL23_PMA_360NSimage_568370.tif	1750	100,675	0	preAnalysis	none	none	360 NS	qt_5_PL23_man02	/Volumes/Promise RAID/Alf/for_Thea/experiments/quantification_test 5_PL23/PL23_5
122	187	40,102	360	NS	169,171,171,172,172,173,173,174,174,173,173,172,172,171,171,170,170,168,168,166,166,164,164,162,162,159,159,158,158,157,157,158,158,159,159,160,160,161,161,162,162,163,163,164,164,166,166,169,	642,642,644,644,646,646,648,648,649,649,652,652,653,653,654,654,655,655,656,656,657,657,658,658,657,657,655,655,653,653,650,650,648,648,647,647,646,646,645,645,644,644,643,643,642,642,641,641,	/Volumes/Promise RAID 2/Alf/for_Thea/experiments/quantification_test 5_PL23/str_data/NS/360/PL23_PMA_360NSimage_hoescht371.TIF PL23_PMA_360NSimage_568370.tif	1750	40,102	0	preAnalysis	none	none	360 NS	qt_5_PL23_man02	/Volumes/Promise RAID/Alf/for_Thea/experiments/quantification_test 5_PL23/PL23_5
123	204	47,235	360	NS	615,618,618,619,619,620,620,621,621,620,620,619,619,618,618,617,617,615,615,609,609,608,608,607,607,606,606,605,605,606,606,607,607,608,608,609,609,612,612,613,613,615,	642,642,643,643,644,644,647,647,650,650,652,652,655,655,656,656,658,658,659,659,657,657,656,656,654,654,651,651,649,649,646,646,645,645,644,644,643,643,642,642,641,641,	/Volumes/Promise RAID 2/Alf/for_Thea/experiments/quantification_test 5_PL23/str_data/NS/360/PL23_PMA_360NSimage_hoescht371.TIF PL23_PMA_360NSimage_568370.tif	1750	47,235	0	preAnalysis	none	none	360 NS	qt_5_PL23_man02	/Volumes/Promise RAID/Alf/for_Thea/experiments/quantification_test 5_PL23/PL23_5
124	157	32,217	360	NS	46,47,47,48,48,49,49,48,48,47,47,46,46,44,44,41,41,38,38,37,37,35,35,36,36,37,37,39,39,40,40,42,42,46,	666,666,667,667,671,671,676,676,677,677,678,678,679,679,680,680,679,679,677,677,676,676,670,670,669,669,668,668,667,667,666,666,665,665,	/Volumes/Promise RAID 2/Alf/for_Thea/experiments/quantification_test 5_PL23/str_data/NS/360/PL23_PMA_360NSimage_hoescht371.TIF PL23_PMA_360NSimage_568370.tif	1750	32,217	0	preAnalysis	none	none	360 NS	qt_5_PL23_man02	/Volumes/Promise RAID/Alf/for_Thea/experiments/quantification_test 5_PL23/PL23_5
125	241	56,349	360	NS	1000,1003,1003,1005,1005,1006,1006,1007,1007,1008,1008,1007,1007,1006,1006,1005,1005,1004,1004,1002,1002,998,998,996,996,994,994,993,993,992,992,991,991,992,992,993,993,1000,	709,709,710,710,711,711,713,713,714,714,719,719,721,721,723,723,724,724,725,725,726,726,725,725,724,724,723,723,721,721,718,718,710,710,709,709,708,708,	/Volumes/Promise RAID 2/Alf/for_Thea/experiments/quantification_test 5_PL23/str_data/NS/360/PL23_PMA_360NSimage_hoescht371.TIF PL23_PMA_360NSimage_568370.tif	1750	56,349	0	preAnalysis	none	none	360 NS	qt_5_PL23_man02	/Volumes/Promise RAID/Alf/for_Thea/experiments/quantification_test 5_PL23/PL23_5
126	236	43,843	360	NS	1091,1094,1094,1095,1095,1096,1096,1097,1097,1096,1096,1095,1095,1094,1094,1092,1092,1090,1090,1083,1083,1082,1082,1080,1080,1079,1079,1080,1080,1081,1081,1082,1082,1083,1083,1085,1085,1090,1090,1091,	710,710,711,711,712,712,715,715,719,719,722,722,723,723,724,724,725,725,726,726,725,725,724,724,722,722,715,715,714,714,713,713,712,712,711,711,710,710,709,709,	/Volumes/Promise RAID 2/Alf/for_Thea/experiments/quantification_test 5_PL23/str_data/NS/360/PL23_PMA_360NSimage_hoescht371.TIF PL23_PMA_360NSimage_568370.tif	1750	43,843	0	preAnalysis	none	none	360 NS	qt_5_PL23_man02	/Volumes/Promise RAID/Alf/for_Thea/experiments/quantification_test 5_PL23/PL23_5
127	289	57,779	360	NS	246,247,247,248,248,249,249,251,251,252,252,251,251,250,250,249,249,248,248,247,247,244,244,243,243,242,242,240,240,239,239,240,240,239,239,237,237,235,235,234,234,233,233,232,232,234,234,235,235,237,237,236,236,235,235,234,234,232,232,231,231,232,232,236,236,237,237,239,239,240,240,241,241,246,	713,713,714,714,715,715,717,717,718,718,719,719,726,726,728,728,730,730,731,731,732,732,731,731,730,730,729,729,727,727,732,732,736,736,738,738,739,739,738,738,737,737,736,736,735,735,736,736,737,737,736,736,733,733,732,732,733,733,727,727,726,726,725,725,723,723,720,720,714,714,713,713,712,712,	/Volumes/Promise RAID 2/Alf/for_Thea/experiments/quantification_test 5_PL23/str_data/NS/360/PL23_PMA_360NSimage_hoescht371.TIF PL23_PMA_360NSimage_568370.tif	1750	57,779	0	preAnalysis	none	none	360 NS	qt_5_PL23_man02	/Volumes/Promise RAID/Alf/for_Thea/experiments/quantification_test 5_PL23/PL23_5
128	254	54,996	360	NS	898,899,899,901,901,902,902,903,903,904,904,905,905,906,906,907,907,906,906,905,905,902,902,899,899,895,895,892,892,890,890,889,889,888,888,889,889,890,890,891,891,898,	717,717,718,718,719,719,720,720,722,722,724,724,725,725,726,726,730,730,732,732,733,733,734,734,733,733,732,732,731,731,730,730,728,728,721,721,718,718,717,717,716,716,	/Volumes/Promise RAID 2/Alf/for_Thea/experiments/quantification_test 5_PL23/str_data/NS/360/PL23_PMA_360NSimage_hoescht371.TIF PL23_PMA_360NSimage_568370.tif	1750	54,996	0	preAnalysis	none	none	360 NS	qt_5_PL23_man02	/Volumes/Promise RAID/Alf/for_Thea/experiments/quantification_test 5_PL23/PL23_5
129	173	95,058	360	NS	223,226,226,227,227,228,228,229,229,228,228,226,226,225,225,224,224,222,222,219,219,217,217,216,216,215,215,214,214,215,215,216,216,219,219,223,	719,719,720,720,721,721,722,722,728,728,729,729,730,730,731,731,732,732,733,733,732,732,731,731,730,730,729,729,722,722,720,720,719,719,718,718,	/Volumes/Promise RAID 2/Alf/for_Thea/experiments/quantification_test 5_PL23/str_data/NS/360/PL23_PMA_360NSimage_hoescht371.TIF PL23_PMA_360NSimage_568370.tif	1750	95,058	0	preAnalysis	none	none	360 NS	qt_5_PL23_man02	/Volumes/Promise RAID/Alf/for_Thea/experiments/quantification_test 5_PL23/PL23_5
130	733	191,516	360	NS	384,385,385,386,386,387,387,389,389,388,388,387,387,386,386,385,385,384,384,383,383,382,382,381,381,380,380,379,379,378,378,377,377,376,376,375,375,374,374,373,373,372,372,370,370,369,369,367,367,366,366,364,364,361,361,355,355,354,354,353,353,352,352,351,351,350,350,349,349,350,350,351,351,352,352,356,356,358,358,359,359,360,360,362,362,363,363,364,364,366,366,369,369,370,370,371,371,372,372,373…	732,732,731,731,730,730,731,731,735,735,737,737,739,739,742,742,744,744,746,746,749,749,751,751,753,753,754,754,755,755,756,756,758,758,759,759,760,760,762,762,763,763,764,764,765,765,766,766,767,767,768,768,769,769,770,770,769,769,768,768,767,767,766,766,764,764,760,760,759,759,757,757,755,755,754,754,755,755,754,754,753,753,752,752,745,745,744,744,743,743,742,742,741,741,740,740,739,739,738,738…	/Volumes/Promise RAID 2/Alf/for_Thea/experiments/quantification_test 5_PL23/str_data/NS/360/PL23_PMA_360NSimage_hoescht371.TIF PL23_PMA_360NSimage_568370.tif	1750	191,516	0	preAnalysis	none	none	360 NS	qt_5_PL23_man02	/Volumes/Promise RAID/Alf/for_Thea/experiments/quantification_test 5_PL23/PL23_5
131	243	40,593	360	NS	802,805,805,806,806,807,807,808,808,807,807,806,806,805,805,804,804,803,803,801,801,796,796,795,795,793,793,792,792,791,791,792,792,796,796,798,798,799,799,802,	733,733,734,734,735,735,736,736,741,741,744,744,746,746,747,747,748,748,750,750,751,751,750,750,749,749,747,747,746,746,738,738,735,735,734,734,733,733,732,732,	/Volumes/Promise RAID 2/Alf/for_Thea/experiments/quantification_test 5_PL23/str_data/NS/360/PL23_PMA_360NSimage_hoescht371.TIF PL23_PMA_360NSimage_568370.tif	1750	40,593	0	preAnalysis	none	none	360 NS	qt_5_PL23_man02	/Volumes/Promise RAID/Alf/for_Thea/experiments/quantification_test 5_PL23/PL23_5
132	236	33,305	360	NS	586,588,588,590,590,591,591,592,592,593,593,592,592,590,590,589,589,586,586,581,581,579,579,578,578,577,577,576,576,575,575,574,574,575,575,576,576,577,577,579,579,586,	742,742,743,743,744,744,745,745,747,747,752,752,754,754,755,755,756,756,757,757,756,756,755,755,754,754,753,753,752,752,751,751,745,745,744,744,743,743,742,742,741,741,	/Volumes/Promise RAID 2/Alf/for_Thea/experiments/quantification_test 5_PL23/str_data/NS/360/PL23_PMA_360NSimage_hoescht371.TIF PL23_PMA_360NSimage_568370.tif	1750	33,305	0	preAnalysis	none	none	360 NS	qt_5_PL23_man02	/Volumes/Promise RAID/Alf/for_Thea/experiments/quantification_test 5_PL23/PL23_5
133	222	35,685	360	NS	918,919,919,920,920,921,921,920,920,919,919,917,917,910,910,908,908,907,907,906,906,905,905,904,904,905,905,906,906,907,907,908,908,911,911,918,	806,806,807,807,808,808,816,816,819,819,820,820,821,821,820,820,819,819,818,818,817,817,814,814,810,810,809,809,808,808,807,807,806,806,805,805,	/Volumes/Promise RAID 2/Alf/for_Thea/experiments/quantification_test 5_PL23/str_data/NS/360/PL23_PMA_360NSimage_hoescht371.TIF PL23_PMA_360NSimage_568370.tif	1750	35,685	0	preAnalysis	none	none	360 NS	qt_5_PL23_man02	/Volumes/Promise RAID/Alf/for_Thea/experiments/quantification_test 5_PL23/PL23_5
134	240	34,383	360	NS	497,499,499,500,500,501,501,503,503,504,504,503,503,502,502,501,501,500,500,499,499,496,496,494,494,491,491,489,489,488,488,487,487,486,486,487,487,488,488,489,489,490,490,491,491,493,493,497,	826,826,827,827,828,828,829,829,831,831,835,835,838,838,839,839,840,840,841,841,842,842,843,843,842,842,841,841,840,840,838,838,836,836,830,830,829,829,827,827,826,826,827,827,826,826,825,825,	/Volumes/Promise RAID 2/Alf/for_Thea/experiments/quantification_test 5_PL23/str_data/NS/360/PL23_PMA_360NSimage_hoescht371.TIF PL23_PMA_360NSimage_568370.tif	1750	34,383	0	preAnalysis	none	none	360 NS	qt_5_PL23_man02	/Volumes/Promise RAID/Alf/for_Thea/experiments/quantification_test 5_PL23/PL23_5
135	179	49,302	360	NS	342,344,344,345,345,346,346,347,347,348,348,349,349,348,348,347,347,346,346,345,345,338,338,337,337,336,336,335,335,336,336,335,335,336,336,337,337,338,338,340,340,342,	827,827,828,828,829,829,830,830,831,831,833,833,835,835,839,839,841,841,842,842,843,843,842,842,841,841,838,838,833,833,832,832,831,831,829,829,828,828,827,827,826,826,	/Volumes/Promise RAID 2/Alf/for_Thea/experiments/quantification_test 5_PL23/str_data/NS/360/PL23_PMA_360NSimage_hoescht371.TIF PL23_PMA_360NSimage_568370.tif	1750	49,302	0	preAnalysis	none	none	360 NS	qt_5_PL23_man02	/Volumes/Promise RAID/Alf/for_Thea/experiments/quantification_test 5_PL23/PL23_5
136	240	33,808	360	NS	1231,1233,1233,1234,1234,1235,1235,1234,1234,1233,1233,1232,1232,1230,1230,1229,1229,1223,1223,1222,1222,1220,1220,1219,1219,1218,1218,1217,1217,1218,1218,1219,1219,1220,1220,1223,1223,1231,	852,852,854,854,855,855,862,862,864,864,865,865,866,866,867,867,868,868,867,867,866,866,864,864,863,863,860,860,859,859,855,855,853,853,852,852,851,851,	/Volumes/Promise RAID 2/Alf/for_Thea/experiments/quantification_test 5_PL23/str_data/NS/360/PL23_PMA_360NSimage_hoescht371.TIF PL23_PMA_360NSimage_568370.tif	1750	33,808	0	preAnalysis	none	none	360 NS	qt_5_PL23_man02	/Volumes/Promise RAID/Alf/for_Thea/experiments/quantification_test 5_PL23/PL23_5
137	192	24,839	360	NS	87,88,88,90,90,91,91,92,92,93,93,92,92,91,91,87,87,86,86,83,83,81,81,79,79,78,78,77,77,78,78,80,80,81,81,82,82,87,	870,870,871,871,872,872,873,873,874,874,881,881,882,882,883,883,884,884,885,885,884,884,882,882,881,881,880,880,874,874,872,872,871,871,870,870,869,869,	/Volumes/Promise RAID 2/Alf/for_Thea/experiments/quantification_test 5_PL23/str_data/NS/360/PL23_PMA_360NSimage_hoescht371.TIF PL23_PMA_360NSimage_568370.tif	1750	24,839	0	preAnalysis	none	none	360 NS	qt_5_PL23_man02	/Volumes/Promise RAID/Alf/for_Thea/experiments/quantification_test 5_PL23/PL23_5
138	192	33,219	360	NS	432,434,434,435,435,436,436,437,437,438,438,439,439,440,440,439,439,438,438,437,437,436,436,435,435,431,431,430,430,427,427,426,426,425,425,424,424,425,425,426,426,427,427,430,430,432,	875,875,876,876,877,877,878,878,879,879,880,880,882,882,885,885,886,886,887,887,888,888,889,889,890,890,891,891,890,890,889,889,888,888,887,887,879,879,878,878,876,876,875,875,874,874,	/Volumes/Promise RAID 2/Alf/for_Thea/experiments/quantification_test 5_PL23/str_data/NS/360/PL23_PMA_360NSimage_hoescht371.TIF PL23_PMA_360NSimage_568370.tif	1750	33,219	0	preAnalysis	none	none	360 NS	qt_5_PL23_man02	/Volumes/Promise RAID/Alf/for_Thea/experiments/quantification_test 5_PL23/PL23_5
139	204	35,505	360	NS	548,550,550,551,551,552,552,551,551,550,550,549,549,547,547,545,545,542,542,540,540,539,539,537,537,536,536,535,535,536,536,537,537,538,538,542,542,544,544,548,	915,915,916,916,918,918,924,924,926,926,927,927,928,928,929,929,930,930,929,929,928,928,927,927,926,926,925,925,919,919,918,918,917,917,916,916,915,915,914,914,	/Volumes/Promise RAID 2/Alf/for_Thea/experiments/quantification_test 5_PL23/str_data/NS/360/PL23_PMA_360NSimage_hoescht371.TIF PL23_PMA_360NSimage_568370.tif	1750	35,505	0	preAnalysis	none	none	360 NS	qt_5_PL23_man02	/Volumes/Promise RAID/Alf/for_Thea/experiments/quantification_test 5_PL23/PL23_5
140	232	33,336	360	NS	1027,1029,1029,1030,1030,1031,1031,1032,1032,1033,1033,1032,1032,1033,1033,1032,1032,1031,1031,1030,1030,1029,1029,1028,1028,1021,1021,1020,1020,1019,1019,1018,1018,1017,1017,1016,1016,1017,1017,1018,1018,1019,1019,1020,1020,1021,1021,1022,1022,1027,	927,927,928,928,929,929,931,931,932,932,933,933,934,934,938,938,940,940,941,941,942,942,943,943,944,944,943,943,942,942,941,941,940,940,937,937,933,933,931,931,930,930,929,929,928,928,927,927,926,926,	/Volumes/Promise RAID 2/Alf/for_Thea/experiments/quantification_test 5_PL23/str_data/NS/360/PL23_PMA_360NSimage_hoescht371.TIF PL23_PMA_360NSimage_568370.tif	1750	33,336	0	preAnalysis	none	none	360 NS	qt_5_PL23_man02	/Volumes/Promise RAID/Alf/for_Thea/experiments/quantification_test 5_PL23/PL23_5
141	211	46,261	360	NS	674,676,676,678,678,679,679,678,678,677,677,675,675,674,674,672,672,669,669,667,667,665,665,664,664,663,663,662,662,663,663,664,664,665,665,666,666,667,667,669,669,674,	939,939,940,940,941,941,947,947,949,949,951,951,952,952,953,953,954,954,955,955,954,954,953,953,952,952,949,949,946,946,943,943,942,942,941,941,940,940,939,939,938,938,	/Volumes/Promise RAID 2/Alf/for_Thea/experiments/quantification_test 5_PL23/str_data/NS/360/PL23_PMA_360NSimage_hoescht371.TIF PL23_PMA_360NSimage_568370.tif	1750	46,261	0	preAnalysis	none	none	360 NS	qt_5_PL23_man02	/Volumes/Promise RAID/Alf/for_Thea/experiments/quantification_test 5_PL23/PL23_5
142	247	35,534	360	NS	620,623,623,624,624,625,625,626,626,628,628,629,629,628,628,626,626,625,625,624,624,617,617,615,615,614,614,612,612,611,611,610,610,611,611,612,612,614,614,617,617,620,	972,972,973,973,974,974,975,975,976,976,977,977,983,983,985,985,986,986,987,987,988,988,987,987,986,986,985,985,984,984,983,983,976,976,974,974,973,973,972,972,971,971,	/Volumes/Promise RAID 2/Alf/for_Thea/experiments/quantification_test 5_PL23/str_data/NS/360/PL23_PMA_360NSimage_hoescht371.TIF PL23_PMA_360NSimage_568370.tif	1750	35,534	0	preAnalysis	none	none	360 NS	qt_5_PL23_man02	/Volumes/Promise RAID/Alf/for_Thea/experiments/quantification_test 5_PL23/PL23_5
143	255	62,051	360	NS	1163,1165,1165,1167,1167,1168,1168,1169,1169,1170,1170,1169,1169,1168,1168,1166,1166,1160,1160,1158,1158,1157,1157,1158,1158,1157,1157,1156,1156,1155,1155,1154,1154,1153,1153,1152,1152,1153,1153,1154,1154,1158,1158,1160,1160,1163,	979,979,980,980,981,981,982,982,984,984,992,992,994,994,995,995,996,996,995,995,994,994,996,996,999,999,997,997,994,994,992,992,990,990,987,987,986,986,981,981,980,980,979,979,978,978,	/Volumes/Promise RAID 2/Alf/for_Thea/experiments/quantification_test 5_PL23/str_data/NS/360/PL23_PMA_360NSimage_hoescht371.TIF PL23_PMA_360NSimage_568370.tif	1750	62,051	0	preAnalysis	none	none	360 NS	qt_5_PL23_man02	/Volumes/Promise RAID/Alf/for_Thea/experiments/quantification_test 5_PL23/PL23_5
144	135	21,007	360	NS	16,18,18,20,20,21,21,20,20,19,19,18,18,15,15,12,12,9,9,8,8,7,7,6,6,7,7,8,8,9,9,12,12,14,14,16,	989,989,990,990,992,992,994,994,997,997,999,999,1000,1000,1001,1001,1000,1000,999,999,998,998,996,996,994,994,992,992,991,991,990,990,989,989,988,988,	/Volumes/Promise RAID 2/Alf/for_Thea/experiments/quantification_test 5_PL23/str_data/NS/360/PL23_PMA_360NSimage_hoescht371.TIF PL23_PMA_360NSimage_568370.tif	1750	21,007	0	preAnalysis	none	none	360 NS	qt_5_PL23_man02	/Volumes/Promise RAID/Alf/for_Thea/experiments/quantification_test 5_PL23/PL23_5
145	213	62,854	360	NS	670,671,671,672,672,673,673,674,674,673,673,672,672,671,671,670,670,668,668,662,662,660,660,659,659,658,658,659,659,660,660,661,661,662,662,663,663,665,665,670,	994,994,995,995,996,996,997,997,1004,1004,1006,1006,1007,1007,1008,1008,1009,1009,1010,1010,1009,1009,1008,1008,1006,1006,1001,1001,998,998,997,997,996,996,995,995,994,994,993,993,	/Volumes/Promise RAID 2/Alf/for_Thea/experiments/quantification_test 5_PL23/str_data/NS/360/PL23_PMA_360NSimage_hoescht371.TIF PL23_PMA_360NSimage_568370.tif	1750	62,854	0	preAnalysis	none	none	360 NS	qt_5_PL23_man02	/Volumes/Promise RAID/Alf/for_Thea/experiments/quantification_test 5_PL23/PL23_5
146	2014	105,643	360	NS	1133,1135,1135,1139,1139,1141,1141,1142,1142,1143,1143,1144,1144,1146,1146,1147,1147,1149,1149,1151,1151,1155,1155,1156,1156,1157,1157,1160,1160,1162,1162,1163,1163,1164,1164,1165,1165,1164,1164,1163,1163,1162,1162,1161,1161,1159,1159,1160,1160,1161,1161,1160,1160,1159,1159,1158,1158,1157,1157,1156,1156,1154,1154,1142,1142,1141,1141,1140,1140,1139,1139,1138,1138,1136,1136,1131,1131,1129,1129,1127…	13,13,12,12,13,13,14,14,15,15,18,18,21,21,22,22,23,23,24,24,23,23,22,22,23,23,22,22,23,23,24,24,25,25,28,28,32,32,35,35,37,37,38,38,39,39,44,44,46,46,50,50,53,53,54,54,55,55,56,56,57,57,58,58,59,59,60,60,61,61,62,62,63,63,64,64,63,63,62,62,60,60,59,59,57,57,55,55,56,56,58,58,59,59,60,60,61,61,60,60,58,58,54,54,51,51,48,48,46,46,43,43,42,42,32,32,30,30,29,29,28,28,27,27,26,26,25,25,24,24,23,23,21,…	/Volumes/Promise RAID 2/Alf/for_Thea/experiments/quantification_test 5_PL23/str_data/NS/360/PL23_PMA_360NSimage_hoescht375.TIF PL23_PMA_360NSimage_568374.tif	1750	105,643	0	preAnalysis	none	none	360 NS	qt_5_PL23_man02	/Volumes/Promise RAID/Alf/for_Thea/experiments/quantification_test 5_PL23/PL23_5
147	203	37,818	360	NS	561,563,563,564,564,565,565,564,564,563,563,562,562,560,560,556,556,553,553,552,552,551,551,550,550,549,549,550,550,552,552,555,555,561,	48,48,49,49,51,51,57,57,59,59,61,61,62,62,63,63,62,62,61,61,60,60,58,58,56,56,51,51,49,49,48,48,47,47,	/Volumes/Promise RAID 2/Alf/for_Thea/experiments/quantification_test 5_PL23/str_data/NS/360/PL23_PMA_360NSimage_hoescht375.TIF PL23_PMA_360NSimage_568374.tif	1750	37,818	0	preAnalysis	none	none	360 NS	qt_5_PL23_man02	/Volumes/Promise RAID/Alf/for_Thea/experiments/quantification_test 5_PL23/PL23_5
148	319	116,072	360	NS	1171,1175,1175,1177,1177,1180,1180,1181,1181,1182,1182,1183,1183,1182,1182,1181,1181,1180,1180,1179,1179,1177,1177,1175,1175,1171,1171,1168,1168,1167,1167,1166,1166,1164,1164,1163,1163,1162,1162,1161,1161,1160,1160,1161,1161,1162,1162,1167,1167,1171,	70,70,71,71,72,72,73,73,74,74,75,75,81,81,83,83,84,84,85,85,86,86,87,87,88,88,87,87,86,86,85,85,84,84,83,83,81,81,80,80,78,78,77,77,71,71,70,70,69,69,	/Volumes/Promise RAID 2/Alf/for_Thea/experiments/quantification_test 5_PL23/str_data/NS/360/PL23_PMA_360NSimage_hoescht375.TIF PL23_PMA_360NSimage_568374.tif	1750	116,072	0	preAnalysis	none	none	360 NS	qt_5_PL23_man02	/Volumes/Promise RAID/Alf/for_Thea/experiments/quantification_test 5_PL23/PL23_5
149	149	28,564	360	NS	289,291,291,292,292,293,293,294,294,293,293,292,292,291,291,290,290,288,288,286,286,284,284,283,283,282,282,281,281,282,282,284,284,289,	92,92,93,93,94,94,96,96,100,100,102,102,103,103,104,104,105,105,106,106,105,105,104,104,103,103,101,101,94,94,92,92,91,91,	/Volumes/Promise RAID 2/Alf/for_Thea/experiments/quantification_test 5_PL23/str_data/NS/360/PL23_PMA_360NSimage_hoescht375.TIF PL23_PMA_360NSimage_568374.tif	1750	28,564	0	preAnalysis	none	none	360 NS	qt_5_PL23_man02	/Volumes/Promise RAID/Alf/for_Thea/experiments/quantification_test 5_PL23/PL23_5
150	219	29,352	360	NS	932,934,934,935,935,936,936,937,937,936,936,935,935,934,934,932,932,929,929,926,926,924,924,923,923,922,922,921,921,920,920,921,921,922,922,923,923,924,924,926,926,932,	102,102,103,103,104,104,106,106,111,111,113,113,115,115,116,116,117,117,118,118,117,117,116,116,115,115,114,114,110,110,107,107,105,105,104,104,103,103,102,102,101,101,	/Volumes/Promise RAID 2/Alf/for_Thea/experiments/quantification_test 5_PL23/str_data/NS/360/PL23_PMA_360NSimage_hoescht375.TIF PL23_PMA_360NSimage_568374.tif	1750	29,352	0	preAnalysis	none	none	360 NS	qt_5_PL23_man02	/Volumes/Promise RAID/Alf/for_Thea/experiments/quantification_test 5_PL23/PL23_5
151	200	33,55	360	NS	598,599,599,600,600,601,601,602,602,601,601,600,600,599,599,598,598,596,596,593,593,591,591,590,590,589,589,588,588,589,589,590,590,591,591,593,593,598,	103,103,104,104,105,105,107,107,112,112,116,116,118,118,119,119,120,120,121,121,120,120,118,118,115,115,110,110,107,107,105,105,104,104,103,103,102,102,	/Volumes/Promise RAID 2/Alf/for_Thea/experiments/quantification_test 5_PL23/str_data/NS/360/PL23_PMA_360NSimage_hoescht375.TIF PL23_PMA_360NSimage_568374.tif	1750	33,55	0	preAnalysis	none	none	360 NS	qt_5_PL23_man02	/Volumes/Promise RAID/Alf/for_Thea/experiments/quantification_test 5_PL23/PL23_5
152	283	27,749	360	NS	1295,1297,1297,1298,1298,1299,1299,1300,1300,1299,1299,1298,1298,1297,1297,1296,1296,1294,1294,1292,1292,1286,1286,1283,1283,1282,1282,1281,1281,1280,1280,1281,1281,1282,1282,1283,1283,1284,1284,1286,1286,1288,1288,1295,	121,121,122,122,123,123,125,125,131,131,133,133,134,134,135,135,136,136,137,137,138,138,137,137,136,136,135,135,133,133,128,128,126,126,124,124,123,123,122,122,121,121,120,120,	/Volumes/Promise RAID 2/Alf/for_Thea/experiments/quantification_test 5_PL23/str_data/NS/360/PL23_PMA_360NSimage_hoescht375.TIF PL23_PMA_360NSimage_568374.tif	1750	27,749	0	preAnalysis	none	none	360 NS	qt_5_PL23_man02	/Volumes/Promise RAID/Alf/for_Thea/experiments/quantification_test 5_PL23/PL23_5
153	217	31,051	360	NS	585,588,588,589,589,590,590,591,591,590,590,589,589,588,588,587,587,581,581,579,579,577,577,576,576,575,575,576,576,577,577,579,579,583,583,585,	132,132,134,134,135,135,137,137,144,144,145,145,146,146,147,147,148,148,147,147,146,146,145,145,143,143,135,135,134,134,133,133,132,132,131,131,	/Volumes/Promise RAID 2/Alf/for_Thea/experiments/quantification_test 5_PL23/str_data/NS/360/PL23_PMA_360NSimage_hoescht375.TIF PL23_PMA_360NSimage_568374.tif	1750	31,051	0	preAnalysis	none	none	360 NS	qt_5_PL23_man02	/Volumes/Promise RAID/Alf/for_Thea/experiments/quantification_test 5_PL23/PL23_5
154	167	33,473	360	NS	322,323,323,324,324,325,325,326,326,328,328,329,329,328,328,327,327,326,326,324,324,319,319,317,317,316,316,315,315,314,314,313,313,314,314,315,315,316,316,318,318,322,	147,147,146,146,147,147,148,148,149,149,152,152,156,156,157,157,158,158,159,159,160,160,159,159,158,158,157,157,156,156,154,154,152,152,149,149,148,148,147,147,146,146,	/Volumes/Promise RAID 2/Alf/for_Thea/experiments/quantification_test 5_PL23/str_data/NS/360/PL23_PMA_360NSimage_hoescht375.TIF PL23_PMA_360NSimage_568374.tif	1750	33,473	0	preAnalysis	none	none	360 NS	qt_5_PL23_man02	/Volumes/Promise RAID/Alf/for_Thea/experiments/quantification_test 5_PL23/PL23_5
155	198	31,823	360	NS	468,471,471,472,472,473,473,474,474,475,475,474,474,473,473,471,471,464,464,462,462,461,461,460,460,459,459,460,460,461,461,462,462,464,464,467,467,468,	189,189,190,190,191,191,193,193,194,194,201,201,202,202,203,203,204,204,203,203,202,202,201,201,199,199,194,194,192,192,191,191,190,190,189,189,188,188,	/Volumes/Promise RAID 2/Alf/for_Thea/experiments/quantification_test 5_PL23/str_data/NS/360/PL23_PMA_360NSimage_hoescht375.TIF PL23_PMA_360NSimage_568374.tif	1750	31,823	0	preAnalysis	none	none	360 NS	qt_5_PL23_man02	/Volumes/Promise RAID/Alf/for_Thea/experiments/quantification_test 5_PL23/PL23_5
156	138	28,493	360	NS	168,169,169,170,170,171,171,170,170,169,169,168,168,167,167,166,166,161,161,160,160,159,159,158,158,159,159,161,161,162,162,168,	194,194,195,195,198,198,200,200,202,202,204,204,205,205,206,206,207,207,206,206,205,205,203,203,199,199,195,195,194,194,193,193,	/Volumes/Promise RAID 2/Alf/for_Thea/experiments/quantification_test 5_PL23/str_data/NS/360/PL23_PMA_360NSimage_hoescht375.TIF PL23_PMA_360NSimage_568374.tif	1750	28,493	0	preAnalysis	none	none	360 NS	qt_5_PL23_man02	/Volumes/Promise RAID/Alf/for_Thea/experiments/quantification_test 5_PL23/PL23_5
157	258	27,19	360	NS	1296,1297,1297,1298,1298,1300,1300,1301,1301,1303,1303,1304,1304,1305,1305,1304,1304,1303,1303,1302,1302,1301,1301,1299,1299,1297,1297,1291,1291,1289,1289,1287,1287,1286,1286,1285,1285,1286,1286,1287,1287,1288,1288,1290,1290,1291,1291,1295,1295,1296,	198,198,197,197,198,198,197,197,198,198,199,199,201,201,206,206,208,208,210,210,211,211,212,212,213,213,214,214,213,213,212,212,211,211,209,209,205,205,203,203,201,201,200,200,199,199,198,198,197,197,	/Volumes/Promise RAID 2/Alf/for_Thea/experiments/quantification_test 5_PL23/str_data/NS/360/PL23_PMA_360NSimage_hoescht375.TIF PL23_PMA_360NSimage_568374.tif	1750	27,19	0	preAnalysis	none	none	360 NS	qt_5_PL23_man02	/Volumes/Promise RAID/Alf/for_Thea/experiments/quantification_test 5_PL23/PL23_5
158	165	28,412	360	NS	276,278,278,280,280,281,281,282,282,281,281,280,280,279,279,277,277,271,271,270,270,269,269,268,268,267,267,268,268,269,269,271,271,276,	205,205,206,206,207,207,209,209,213,213,214,214,216,216,217,217,218,218,217,217,216,216,215,215,213,213,207,207,206,206,205,205,204,204,	/Volumes/Promise RAID 2/Alf/for_Thea/experiments/quantification_test 5_PL23/str_data/NS/360/PL23_PMA_360NSimage_hoescht375.TIF PL23_PMA_360NSimage_568374.tif	1750	28,412	0	preAnalysis	none	none	360 NS	qt_5_PL23_man02	/Volumes/Promise RAID/Alf/for_Thea/experiments/quantification_test 5_PL23/PL23_5
159	214	42,164	360	NS	559,561,561,563,563,564,564,565,565,566,566,567,567,566,566,565,565,564,564,563,563,561,561,557,557,555,555,553,553,552,552,551,551,550,550,551,551,552,552,554,554,556,556,559,	211,211,212,212,213,213,214,214,215,215,217,217,221,221,223,223,224,224,225,225,226,226,227,227,226,226,225,225,224,224,222,222,221,221,214,214,213,213,212,212,211,211,210,210,	/Volumes/Promise RAID 2/Alf/for_Thea/experiments/quantification_test 5_PL23/str_data/NS/360/PL23_PMA_360NSimage_hoescht375.TIF PL23_PMA_360NSimage_568374.tif	1750	42,164	0	preAnalysis	none	none	360 NS	qt_5_PL23_man02	/Volumes/Promise RAID/Alf/for_Thea/experiments/quantification_test 5_PL23/PL23_5
160	940	151,202	360	NS	541,542,542,543,543,545,545,544,544,545,545,546,546,544,544,546,546,547,547,548,548,547,547,546,546,547,547,546,546,545,545,544,544,543,543,544,544,545,545,544,544,543,543,542,542,540,540,535,535,533,533,532,532,531,531,530,530,529,529,528,528,525,525,524,524,522,522,521,521,520,520,519,519,518,518,519,519,518,518,519,519,520,520,521,521,522,522,524,524,525,525,527,527,528,528,527,527,526,526,527…	234,234,235,235,236,236,237,237,243,243,244,244,247,247,249,249,250,250,252,252,255,255,257,257,260,260,261,261,263,263,266,266,267,267,270,270,272,272,279,279,280,280,281,281,282,282,283,283,282,282,281,281,280,280,279,279,273,273,271,271,270,270,269,269,268,268,267,267,266,266,264,264,262,262,261,261,260,260,259,259,257,257,256,256,255,255,254,254,253,253,251,251,250,250,247,247,245,245,240,240…	/Volumes/Promise RAID 2/Alf/for_Thea/experiments/quantification_test 5_PL23/str_data/NS/360/PL23_PMA_360NSimage_hoescht375.TIF PL23_PMA_360NSimage_568374.tif	1750	151,202	0	preAnalysis	none	none	360 NS	qt_5_PL23_man02	/Volumes/Promise RAID/Alf/for_Thea/experiments/quantification_test 5_PL23/PL23_5
161	224	194,634	360	NS	577,578,578,579,579,580,580,581,581,580,580,579,579,578,578,577,577,576,576,569,569,568,568,567,567,564,564,563,563,564,564,565,565,566,566,567,567,568,568,569,569,571,571,577,	235,235,236,236,238,238,240,240,243,243,246,246,248,248,249,249,250,250,251,251,250,250,249,249,248,248,249,249,244,244,241,241,240,240,239,239,238,238,236,236,235,235,234,234,	/Volumes/Promise RAID 2/Alf/for_Thea/experiments/quantification_test 5_PL23/str_data/NS/360/PL23_PMA_360NSimage_hoescht375.TIF PL23_PMA_360NSimage_568374.tif	1750	194,634	0	preAnalysis	none	none	360 NS	qt_5_PL23_man02	/Volumes/Promise RAID/Alf/for_Thea/experiments/quantification_test 5_PL23/PL23_5
162	224	33,442	360	NS	768,770,770,771,771,772,772,771,771,770,770,769,769,768,768,767,767,758,758,757,757,756,756,757,757,758,758,759,759,761,761,764,764,768,	242,242,244,244,246,246,253,253,254,254,255,255,256,256,257,257,258,258,257,257,256,256,247,247,245,245,244,244,243,243,242,242,241,241,	/Volumes/Promise RAID 2/Alf/for_Thea/experiments/quantification_test 5_PL23/str_data/NS/360/PL23_PMA_360NSimage_hoescht375.TIF PL23_PMA_360NSimage_568374.tif	1750	33,442	0	preAnalysis	none	none	360 NS	qt_5_PL23_man02	/Volumes/Promise RAID/Alf/for_Thea/experiments/quantification_test 5_PL23/PL23_5
163	291	39,488	360	NS	1332,1334,1334,1335,1335,1336,1336,1337,1337,1336,1336,1337,1337,1336,1336,1335,1335,1333,1333,1332,1332,1331,1331,1328,1328,1325,1325,1321,1321,1318,1318,1317,1317,1316,1316,1315,1315,1316,1316,1317,1317,1318,1318,1319,1319,1320,1320,1321,1321,1322,1322,1324,1324,1327,1327,1332,	251,251,252,252,253,253,256,256,258,258,259,259,260,260,262,262,264,264,265,265,266,266,267,267,268,268,269,269,268,268,267,267,265,265,263,263,262,262,259,259,258,258,257,257,256,256,254,254,253,253,252,252,251,251,250,250,	/Volumes/Promise RAID 2/Alf/for_Thea/experiments/quantification_test 5_PL23/str_data/NS/360/PL23_PMA_360NSimage_hoescht375.TIF PL23_PMA_360NSimage_568374.tif	1750	39,488	0	preAnalysis	none	none	360 NS	qt_5_PL23_man02	/Volumes/Promise RAID/Alf/for_Thea/experiments/quantification_test 5_PL23/PL23_5
164	254	51,803	360	NS	482,484,484,486,486,487,487,488,488,489,489,490,490,491,491,490,490,488,488,485,485,481,481,478,478,477,477,476,476,475,475,474,474,475,475,476,476,482,	272,272,273,273,274,274,275,275,276,276,278,278,281,281,286,286,288,288,289,289,290,290,289,289,288,288,287,287,285,285,283,283,273,273,272,272,271,271,	/Volumes/Promise RAID 2/Alf/for_Thea/experiments/quantification_test 5_PL23/str_data/NS/360/PL23_PMA_360NSimage_hoescht375.TIF PL23_PMA_360NSimage_568374.tif	1750	51,803	0	preAnalysis	none	none	360 NS	qt_5_PL23_man02	/Volumes/Promise RAID/Alf/for_Thea/experiments/quantification_test 5_PL23/PL23_5
165	216	36,324	360	NS	607,611,611,612,612,613,613,614,614,615,615,614,614,613,613,612,612,608,608,605,605,603,603,601,601,600,600,599,599,598,598,597,597,598,598,599,599,600,600,602,602,604,604,606,606,607,	282,282,283,283,284,284,285,285,287,287,292,292,294,294,295,295,296,296,297,297,298,298,297,297,296,296,295,295,294,294,291,291,289,289,286,286,285,285,284,284,283,283,282,282,281,281,	/Volumes/Promise RAID 2/Alf/for_Thea/experiments/quantification_test 5_PL23/str_data/NS/360/PL23_PMA_360NSimage_hoescht375.TIF PL23_PMA_360NSimage_568374.tif	1750	36,324	0	preAnalysis	none	none	360 NS	qt_5_PL23_man02	/Volumes/Promise RAID/Alf/for_Thea/experiments/quantification_test 5_PL23/PL23_5
166	120	25,125	360	NS	71,72,72,73,73,74,74,73,73,71,71,67,67,65,65,64,64,62,62,61,61,62,62,63,63,64,64,65,65,71,	299,299,300,300,301,301,307,307,309,309,310,310,309,309,308,308,307,307,305,305,302,302,301,301,300,300,299,299,298,298,	/Volumes/Promise RAID 2/Alf/for_Thea/experiments/quantification_test 5_PL23/str_data/NS/360/PL23_PMA_360NSimage_hoescht375.TIF PL23_PMA_360NSimage_568374.tif	1750	25,125	0	preAnalysis	none	none	360 NS	qt_5_PL23_man02	/Volumes/Promise RAID/Alf/for_Thea/experiments/quantification_test 5_PL23/PL23_5
167	504	168,157	360	NS	304,308,308,310,310,312,312,314,314,315,315,316,316,317,317,316,316,315,315,314,314,315,315,318,318,319,319,320,320,321,321,322,322,321,321,320,320,319,319,317,317,311,311,308,308,309,309,308,308,309,309,308,308,309,309,308,308,307,307,306,306,305,305,306,306,305,305,304,304,302,302,301,301,300,300,299,299,298,298,297,297,298,298,300,300,304,	300,300,301,301,302,302,303,303,304,304,305,305,308,308,310,310,312,312,313,313,315,315,316,316,318,318,319,319,320,320,321,321,331,331,332,332,333,333,334,334,335,335,334,334,333,333,332,332,331,331,330,330,329,329,328,328,325,325,323,323,319,319,318,318,317,317,315,315,314,314,313,313,312,312,311,311,310,310,308,308,301,301,300,300,299,299,	/Volumes/Promise RAID 2/Alf/for_Thea/experiments/quantification_test 5_PL23/str_data/NS/360/PL23_PMA_360NSimage_hoescht375.TIF PL23_PMA_360NSimage_568374.tif	1750	168,157	0	preAnalysis	none	none	360 NS	qt_5_PL23_man02	/Volumes/Promise RAID/Alf/for_Thea/experiments/quantification_test 5_PL23/PL23_5
168	268	97,037	360	NS	425,426,426,425,425,424,424,423,423,422,422,420,420,419,419,420,420,423,423,422,422,421,421,420,420,417,417,415,415,414,414,413,413,411,411,405,405,404,404,403,403,402,402,401,401,400,400,401,401,402,402,404,404,405,405,406,406,410,410,412,412,415,415,417,417,415,415,416,416,415,415,416,416,419,419,421,421,420,420,422,422,425,	323,323,325,325,327,327,328,328,329,329,328,328,329,329,331,331,332,332,333,333,334,334,335,335,336,336,342,342,343,343,344,344,346,346,347,347,346,346,345,345,344,344,342,342,340,340,337,337,334,334,333,333,332,332,331,331,332,332,333,333,334,334,333,333,332,332,330,330,329,329,327,327,326,326,327,327,326,326,325,325,322,322,	/Volumes/Promise RAID 2/Alf/for_Thea/experiments/quantification_test 5_PL23/str_data/NS/360/PL23_PMA_360NSimage_hoescht375.TIF PL23_PMA_360NSimage_568374.tif	1750	97,037	0	preAnalysis	none	none	360 NS	qt_5_PL23_man02	/Volumes/Promise RAID/Alf/for_Thea/experiments/quantification_test 5_PL23/PL23_5
169	248	73,202	360	NS	438,441,441,447,447,448,448,449,449,448,448,447,447,446,446,444,444,441,441,438,438,436,436,434,434,433,433,432,432,431,431,430,430,428,428,427,427,425,425,426,426,428,428,429,429,432,432,433,433,434,434,435,435,437,437,438,	324,324,323,323,326,326,327,327,333,333,335,335,336,336,337,337,338,338,339,339,338,338,337,337,336,336,335,335,333,333,332,332,333,333,334,334,333,333,330,330,329,329,330,330,329,329,325,325,324,324,325,325,324,324,323,323,	/Volumes/Promise RAID 2/Alf/for_Thea/experiments/quantification_test 5_PL23/str_data/NS/360/PL23_PMA_360NSimage_hoescht375.TIF PL23_PMA_360NSimage_568374.tif	1750	73,202	0	preAnalysis	none	none	360 NS	qt_5_PL23_man02	/Volumes/Promise RAID/Alf/for_Thea/experiments/quantification_test 5_PL23/PL23_5
170	182	194,863	360	NS	119,120,120,121,121,122,122,123,123,124,124,123,123,122,122,120,120,117,117,116,116,115,115,108,108,107,107,106,106,105,105,106,106,107,107,108,108,109,109,110,110,112,112,119,	330,330,331,331,332,332,333,333,335,335,337,337,339,339,340,340,341,341,340,340,341,341,342,342,341,341,340,340,339,339,338,338,334,334,333,333,332,332,331,331,330,330,329,329,	/Volumes/Promise RAID 2/Alf/for_Thea/experiments/quantification_test 5_PL23/str_data/NS/360/PL23_PMA_360NSimage_hoescht375.TIF PL23_PMA_360NSimage_568374.tif	1750	194,863	0	preAnalysis	none	none	360 NS	qt_5_PL23_man02	/Volumes/Promise RAID/Alf/for_Thea/experiments/quantification_test 5_PL23/PL23_5
171	247	33,397	360	NS	922,925,925,927,927,928,928,929,929,930,930,929,929,928,928,927,927,926,926,923,923,917,917,915,915,914,914,913,913,912,912,913,913,914,914,915,915,917,917,919,919,922,	333,333,334,334,335,335,336,336,339,339,344,344,346,346,347,347,348,348,349,349,350,350,349,349,348,348,346,346,343,343,340,340,337,337,336,336,334,334,333,333,332,332,	/Volumes/Promise RAID 2/Alf/for_Thea/experiments/quantification_test 5_PL23/str_data/NS/360/PL23_PMA_360NSimage_hoescht375.TIF PL23_PMA_360NSimage_568374.tif	1750	33,397	0	preAnalysis	none	none	360 NS	qt_5_PL23_man02	/Volumes/Promise RAID/Alf/for_Thea/experiments/quantification_test 5_PL23/PL23_5
172	333	37,994	360	NS	1076,1077,1077,1078,1078,1081,1081,1083,1083,1084,1084,1085,1085,1086,1086,1085,1085,1084,1084,1083,1083,1081,1081,1079,1079,1072,1072,1070,1070,1069,1069,1068,1068,1067,1067,1068,1068,1069,1069,1070,1070,1072,1072,1076,	339,339,338,338,339,339,340,340,341,341,342,342,344,344,352,352,355,355,356,356,357,357,358,358,359,359,358,358,357,357,356,356,355,355,345,345,341,341,340,340,339,339,338,338,	/Volumes/Promise RAID 2/Alf/for_Thea/experiments/quantification_test 5_PL23/str_data/NS/360/PL23_PMA_360NSimage_hoescht375.TIF PL23_PMA_360NSimage_568374.tif	1750	37,994	0	preAnalysis	none	none	360 NS	qt_5_PL23_man02	/Volumes/Promise RAID/Alf/for_Thea/experiments/quantification_test 5_PL23/PL23_5
173	441	104,941	360	NS	125,126,126,128,128,129,129,130,130,131,131,130,130,128,128,127,127,126,126,125,125,124,124,123,123,122,122,120,120,121,121,122,122,123,123,122,122,123,123,124,124,123,123,122,122,121,121,115,115,114,114,113,113,112,112,111,111,110,110,109,109,110,110,111,111,112,112,113,113,115,115,116,116,114,114,113,113,114,114,115,115,114,114,115,115,125,	344,344,345,345,346,346,347,347,348,348,350,350,353,353,354,354,355,355,356,356,357,357,358,358,360,360,361,361,362,362,363,363,364,364,365,365,367,367,371,371,375,375,377,377,378,378,379,379,378,378,377,377,376,376,372,372,370,370,368,368,366,366,363,363,361,361,359,359,358,358,357,357,355,355,354,354,351,351,350,350,349,349,345,345,343,343,	/Volumes/Promise RAID 2/Alf/for_Thea/experiments/quantification_test 5_PL23/str_data/NS/360/PL23_PMA_360NSimage_hoescht375.TIF PL23_PMA_360NSimage_568374.tif	1750	104,941	0	preAnalysis	none	none	360 NS	qt_5_PL23_man02	/Volumes/Promise RAID/Alf/for_Thea/experiments/quantification_test 5_PL23/PL23_5
174	190	37,058	360	NS	555,556,556,557,557,558,558,559,559,558,558,557,557,555,555,551,551,549,549,547,547,546,546,545,545,546,546,547,547,548,548,550,550,555,	360,360,361,361,363,363,367,367,372,372,374,374,375,375,376,376,375,375,374,374,373,373,371,371,363,363,362,362,361,361,360,360,359,359,	/Volumes/Promise RAID 2/Alf/for_Thea/experiments/quantification_test 5_PL23/str_data/NS/360/PL23_PMA_360NSimage_hoescht375.TIF PL23_PMA_360NSimage_568374.tif	1750	37,058	0	preAnalysis	none	none	360 NS	qt_5_PL23_man02	/Volumes/Promise RAID/Alf/for_Thea/experiments/quantification_test 5_PL23/PL23_5
175	209	31,761	360	NS	777,779,779,781,781,782,782,783,783,782,782,781,781,780,780,778,778,770,770,768,768,767,767,766,766,767,767,768,768,769,769,770,770,771,771,773,773,777,	363,363,364,364,366,366,368,368,371,371,375,375,376,376,377,377,378,378,377,377,376,376,372,372,369,369,367,367,366,366,365,365,364,364,363,363,362,362,	/Volumes/Promise RAID 2/Alf/for_Thea/experiments/quantification_test 5_PL23/str_data/NS/360/PL23_PMA_360NSimage_hoescht375.TIF PL23_PMA_360NSimage_568374.tif	1750	31,761	0	preAnalysis	none	none	360 NS	qt_5_PL23_man02	/Volumes/Promise RAID/Alf/for_Thea/experiments/quantification_test 5_PL23/PL23_5
176	280	41,125	360	NS	1251,1252,1252,1253,1253,1254,1254,1256,1256,1258,1258,1260,1260,1261,1261,1262,1262,1263,1263,1264,1264,1263,1263,1261,1261,1260,1260,1258,1258,1248,1248,1246,1246,1245,1245,1244,1244,1243,1243,1244,1244,1245,1245,1246,1246,1247,1247,1249,1249,1250,1250,1251,	364,364,363,363,364,364,363,363,364,364,365,365,366,366,367,367,368,368,369,369,375,375,377,377,378,378,379,379,380,380,379,379,378,378,377,377,375,375,370,370,368,368,367,367,366,366,365,365,364,364,363,363,	/Volumes/Promise RAID 2/Alf/for_Thea/experiments/quantification_test 5_PL23/str_data/NS/360/PL23_PMA_360NSimage_hoescht375.TIF PL23_PMA_360NSimage_568374.tif	1750	41,125	0	preAnalysis	none	none	360 NS	qt_5_PL23_man02	/Volumes/Promise RAID/Alf/for_Thea/experiments/quantification_test 5_PL23/PL23_5
177	146	30,534	360	NS	170,176,176,177,177,178,178,177,177,176,176,174,174,170,170,168,168,166,166,165,165,164,164,163,163,164,164,165,165,166,166,170,	365,365,366,366,368,368,373,373,375,375,376,376,377,377,376,376,375,375,374,374,372,372,370,370,369,369,366,366,365,365,364,364,	/Volumes/Promise RAID 2/Alf/for_Thea/experiments/quantification_test 5_PL23/str_data/NS/360/PL23_PMA_360NSimage_hoescht375.TIF PL23_PMA_360NSimage_568374.tif	1750	30,534	0	preAnalysis	none	none	360 NS	qt_5_PL23_man02	/Volumes/Promise RAID/Alf/for_Thea/experiments/quantification_test 5_PL23/PL23_5
178	242	31,781	360	NS	1165,1167,1167,1168,1168,1169,1169,1168,1168,1167,1167,1166,1166,1157,1157,1155,1155,1154,1154,1153,1153,1152,1152,1153,1153,1154,1154,1156,1156,1158,1158,1165,	367,367,368,368,370,370,378,378,380,380,381,381,383,383,382,382,380,380,379,379,378,378,371,371,370,370,368,368,367,367,366,366,	/Volumes/Promise RAID 2/Alf/for_Thea/experiments/quantification_test 5_PL23/str_data/NS/360/PL23_PMA_360NSimage_hoescht375.TIF PL23_PMA_360NSimage_568374.tif	1750	31,781	0	preAnalysis	none	none	360 NS	qt_5_PL23_man02	/Volumes/Promise RAID/Alf/for_Thea/experiments/quantification_test 5_PL23/PL23_5
179	232	34,483	360	NS	842,846,846,847,847,848,848,849,849,850,850,851,851,850,850,849,849,848,848,846,846,844,844,840,840,837,837,836,836,835,835,834,834,833,833,834,834,835,835,836,836,837,837,838,838,840,840,842,	374,374,375,375,376,376,378,378,379,379,382,382,384,384,387,387,388,388,389,389,390,390,391,391,390,390,389,389,388,388,387,387,385,385,381,381,379,379,377,377,376,376,375,375,374,374,373,373,	/Volumes/Promise RAID 2/Alf/for_Thea/experiments/quantification_test 5_PL23/str_data/NS/360/PL23_PMA_360NSimage_hoescht375.TIF PL23_PMA_360NSimage_568374.tif	1750	34,483	0	preAnalysis	none	none	360 NS	qt_5_PL23_man02	/Volumes/Promise RAID/Alf/for_Thea/experiments/quantification_test 5_PL23/PL23_5
180	277	40,292	360	NS	1206,1208,1208,1209,1209,1210,1210,1209,1209,1208,1208,1207,1207,1205,1205,1204,1204,1201,1201,1199,1199,1198,1198,1194,1194,1193,1193,1192,1192,1193,1193,1194,1194,1195,1195,1196,1196,1198,1198,1199,1199,1206,	377,377,379,379,380,380,387,387,389,389,391,391,392,392,394,394,395,395,396,396,397,397,396,396,395,395,392,392,391,391,384,384,381,381,379,379,378,378,377,377,376,376,	/Volumes/Promise RAID 2/Alf/for_Thea/experiments/quantification_test 5_PL23/str_data/NS/360/PL23_PMA_360NSimage_hoescht375.TIF PL23_PMA_360NSimage_568374.tif	1750	40,292	0	preAnalysis	none	none	360 NS	qt_5_PL23_man02	/Volumes/Promise RAID/Alf/for_Thea/experiments/quantification_test 5_PL23/PL23_5
181	243	63,342	360	NS	539,540,540,541,541,542,542,543,543,542,542,541,541,539,539,536,536,527,527,525,525,524,524,525,525,526,526,527,527,528,528,531,531,532,532,539,	387,387,388,388,389,389,393,393,395,395,398,398,400,400,401,401,402,402,401,401,400,400,393,393,391,391,390,390,389,389,388,388,387,387,386,386,	/Volumes/Promise RAID 2/Alf/for_Thea/experiments/quantification_test 5_PL23/str_data/NS/360/PL23_PMA_360NSimage_hoescht375.TIF PL23_PMA_360NSimage_568374.tif	1750	63,342	0	preAnalysis	none	none	360 NS	qt_5_PL23_man02	/Volumes/Promise RAID/Alf/for_Thea/experiments/quantification_test 5_PL23/PL23_5
182	229	54,201	360	NS	142,146,146,151,151,152,152,151,151,150,150,149,149,146,146,145,145,139,139,138,138,137,137,136,136,135,135,136,136,137,137,138,138,141,141,140,140,138,138,136,136,135,135,136,136,137,137,138,138,141,141,142,	391,391,393,393,394,394,400,400,402,402,403,403,404,404,409,409,410,410,409,409,408,408,407,407,405,405,403,403,402,402,401,401,402,402,401,401,399,399,398,398,397,397,395,395,393,393,392,392,391,391,390,390,	/Volumes/Promise RAID 2/Alf/for_Thea/experiments/quantification_test 5_PL23/str_data/NS/360/PL23_PMA_360NSimage_hoescht375.TIF PL23_PMA_360NSimage_568374.tif	1750	54,201	0	preAnalysis	none	none	360 NS	qt_5_PL23_man02	/Volumes/Promise RAID/Alf/for_Thea/experiments/quantification_test 5_PL23/PL23_5
183	205	32,58	360	NS	573,577,577,578,578,579,579,580,580,579,579,578,578,577,577,576,576,575,575,569,569,567,567,566,566,565,565,564,564,565,565,566,566,568,568,573,	391,391,392,392,393,393,395,395,399,399,401,401,403,403,404,404,405,405,406,406,405,405,404,404,403,403,401,401,393,393,392,392,391,391,390,390,	/Volumes/Promise RAID 2/Alf/for_Thea/experiments/quantification_test 5_PL23/str_data/NS/360/PL23_PMA_360NSimage_hoescht375.TIF PL23_PMA_360NSimage_568374.tif	1750	32,58	0	preAnalysis	none	none	360 NS	qt_5_PL23_man02	/Volumes/Promise RAID/Alf/for_Thea/experiments/quantification_test 5_PL23/PL23_5
184	207	40,386	360	NS	762,764,764,765,765,766,766,765,765,764,764,762,762,760,760,755,755,753,753,752,752,751,751,750,750,751,751,752,752,753,753,755,755,762,	409,409,410,410,412,412,419,419,421,421,422,422,423,423,424,424,423,423,422,422,420,420,419,419,414,414,412,412,410,410,409,409,408,408,	/Volumes/Promise RAID 2/Alf/for_Thea/experiments/quantification_test 5_PL23/str_data/NS/360/PL23_PMA_360NSimage_hoescht375.TIF PL23_PMA_360NSimage_568374.tif	1750	40,386	0	preAnalysis	none	none	360 NS	qt_5_PL23_man02	/Volumes/Promise RAID/Alf/for_Thea/experiments/quantification_test 5_PL23/PL23_5
185	262	73,164	360	NS	704,706,706,708,708,710,710,711,711,712,712,713,713,712,712,711,711,710,710,709,709,708,708,706,706,703,703,700,700,698,698,697,697,696,696,695,695,696,696,698,698,700,700,704,	416,416,417,417,418,418,419,419,420,420,421,421,427,427,428,428,429,429,431,431,432,432,433,433,434,434,433,433,432,432,431,431,430,430,429,429,418,418,417,417,416,416,415,415,	/Volumes/Promise RAID 2/Alf/for_Thea/experiments/quantification_test 5_PL23/str_data/NS/360/PL23_PMA_360NSimage_hoescht375.TIF PL23_PMA_360NSimage_568374.tif	1750	73,164	0	preAnalysis	none	none	360 NS	qt_5_PL23_man02	/Volumes/Promise RAID/Alf/for_Thea/experiments/quantification_test 5_PL23/PL23_5
186	222	34,482	360	NS	1057,1060,1060,1061,1061,1062,1062,1063,1063,1064,1064,1063,1063,1062,1062,1061,1061,1060,1060,1057,1057,1052,1052,1050,1050,1049,1049,1048,1048,1047,1047,1046,1046,1047,1047,1048,1048,1049,1049,1051,1051,1055,1055,1057,	422,422,423,423,424,424,425,425,429,429,430,430,433,433,435,435,436,436,437,437,438,438,437,437,436,436,435,435,434,434,431,431,429,429,426,426,425,425,423,423,422,422,421,421,	/Volumes/Promise RAID 2/Alf/for_Thea/experiments/quantification_test 5_PL23/str_data/NS/360/PL23_PMA_360NSimage_hoescht375.TIF PL23_PMA_360NSimage_568374.tif	1750	34,482	0	preAnalysis	none	none	360 NS	qt_5_PL23_man02	/Volumes/Promise RAID/Alf/for_Thea/experiments/quantification_test 5_PL23/PL23_5
187	164	41,14	360	NS	190,191,191,192,192,191,191,190,190,189,189,188,188,187,187,184,184,182,182,180,180,179,179,178,178,177,177,178,178,179,179,180,180,181,181,185,185,190,	427,427,428,428,433,433,435,435,437,437,438,438,439,439,440,440,441,441,440,440,439,439,438,438,436,436,432,432,431,431,429,429,428,428,427,427,426,426,	/Volumes/Promise RAID 2/Alf/for_Thea/experiments/quantification_test 5_PL23/str_data/NS/360/PL23_PMA_360NSimage_hoescht375.TIF PL23_PMA_360NSimage_568374.tif	1750	41,14	0	preAnalysis	none	none	360 NS	qt_5_PL23_man02	/Volumes/Promise RAID/Alf/for_Thea/experiments/quantification_test 5_PL23/PL23_5
188	236	41,191	360	NS	914,920,920,921,921,922,922,923,923,922,922,921,921,920,920,918,918,909,909,908,908,907,907,906,906,907,907,908,908,909,909,910,910,913,913,914,	450,450,451,451,452,452,454,454,462,462,463,463,464,464,465,465,466,466,465,465,464,464,463,463,456,456,454,454,452,452,451,451,450,450,449,449,	/Volumes/Promise RAID 2/Alf/for_Thea/experiments/quantification_test 5_PL23/str_data/NS/360/PL23_PMA_360NSimage_hoescht375.TIF PL23_PMA_360NSimage_568374.tif	1750	41,191	0	preAnalysis	none	none	360 NS	qt_5_PL23_man02	/Volumes/Promise RAID/Alf/for_Thea/experiments/quantification_test 5_PL23/PL23_5
189	258	27,833	360	NS	1310,1313,1313,1316,1316,1317,1317,1318,1318,1319,1319,1318,1318,1317,1317,1316,1316,1315,1315,1313,1313,1306,1306,1304,1304,1302,1302,1301,1301,1300,1300,1301,1301,1302,1302,1303,1303,1305,1305,1310,	489,489,490,490,491,491,492,492,494,494,499,499,501,501,502,502,503,503,504,504,505,505,504,504,503,503,501,501,500,500,492,492,491,491,490,490,489,489,488,488,	/Volumes/Promise RAID 2/Alf/for_Thea/experiments/quantification_test 5_PL23/str_data/NS/360/PL23_PMA_360NSimage_hoescht375.TIF PL23_PMA_360NSimage_568374.tif	1750	27,833	0	preAnalysis	none	none	360 NS	qt_5_PL23_man02	/Volumes/Promise RAID/Alf/for_Thea/experiments/quantification_test 5_PL23/PL23_5
190	158	36,867	360	NS	190,192,192,193,193,194,194,193,193,192,192,190,190,188,188,182,182,181,181,180,180,181,181,182,182,183,183,188,188,190,	504,504,505,505,507,507,513,513,514,514,515,515,516,516,517,517,516,516,515,515,507,507,506,506,505,505,504,504,503,503,	/Volumes/Promise RAID 2/Alf/for_Thea/experiments/quantification_test 5_PL23/str_data/NS/360/PL23_PMA_360NSimage_hoescht375.TIF PL23_PMA_360NSimage_568374.tif	1750	36,867	0	preAnalysis	none	none	360 NS	qt_5_PL23_man02	/Volumes/Promise RAID/Alf/for_Thea/experiments/quantification_test 5_PL23/PL23_5
191	200	38,245	360	NS	427,430,430,431,431,432,432,433,433,432,432,430,430,422,422,420,420,419,419,418,418,419,419,420,420,421,421,423,423,427,	513,513,514,514,515,515,517,517,525,525,527,527,528,528,527,527,525,525,523,523,517,517,515,515,514,514,513,513,512,512,	/Volumes/Promise RAID 2/Alf/for_Thea/experiments/quantification_test 5_PL23/str_data/NS/360/PL23_PMA_360NSimage_hoescht375.TIF PL23_PMA_360NSimage_568374.tif	1750	38,245	0	preAnalysis	none	none	360 NS	qt_5_PL23_man02	/Volumes/Promise RAID/Alf/for_Thea/experiments/quantification_test 5_PL23/PL23_5
192	225	30,151	360	NS	1033,1035,1035,1036,1036,1037,1037,1038,1038,1039,1039,1038,1038,1037,1037,1036,1036,1029,1029,1027,1027,1025,1025,1024,1024,1023,1023,1022,1022,1023,1023,1024,1024,1025,1025,1027,1027,1033,	514,514,515,515,516,516,518,518,519,519,526,526,527,527,529,529,530,530,529,529,528,528,527,527,525,525,522,522,520,520,517,517,516,516,514,514,513,513,	/Volumes/Promise RAID 2/Alf/for_Thea/experiments/quantification_test 5_PL23/str_data/NS/360/PL23_PMA_360NSimage_hoescht375.TIF PL23_PMA_360NSimage_568374.tif	1750	30,151	0	preAnalysis	none	none	360 NS	qt_5_PL23_man02	/Volumes/Promise RAID/Alf/for_Thea/experiments/quantification_test 5_PL23/PL23_5
193	266	64,571	360	NS	976,977,977,978,978,979,979,980,980,981,981,980,980,979,979,978,978,973,973,972,972,968,968,967,967,965,965,963,963,962,962,961,961,962,962,963,963,964,964,965,965,966,966,968,968,976,	522,522,523,523,525,525,526,526,529,529,533,533,535,535,537,537,538,538,539,539,538,538,537,537,536,536,535,535,534,534,532,532,529,529,527,527,525,525,524,524,523,523,522,522,521,521,	/Volumes/Promise RAID 2/Alf/for_Thea/experiments/quantification_test 5_PL23/str_data/NS/360/PL23_PMA_360NSimage_hoescht375.TIF PL23_PMA_360NSimage_568374.tif	1750	64,571	0	preAnalysis	none	none	360 NS	qt_5_PL23_man02	/Volumes/Promise RAID/Alf/for_Thea/experiments/quantification_test 5_PL23/PL23_5
194	165	34,364	360	NS	481,484,484,485,485,486,486,487,487,486,486,485,485,484,484,481,481,476,476,474,474,473,473,472,472,473,473,474,474,475,475,478,478,481,	528,528,529,529,530,530,532,532,537,537,538,538,539,539,540,540,541,541,540,540,539,539,537,537,531,531,530,530,529,529,528,528,527,527,	/Volumes/Promise RAID 2/Alf/for_Thea/experiments/quantification_test 5_PL23/str_data/NS/360/PL23_PMA_360NSimage_hoescht375.TIF PL23_PMA_360NSimage_568374.tif	1750	34,364	0	preAnalysis	none	none	360 NS	qt_5_PL23_man02	/Volumes/Promise RAID/Alf/for_Thea/experiments/quantification_test 5_PL23/PL23_5
195	134	49,955	360	NS	61,62,62,63,63,62,62,61,61,57,57,55,55,51,51,49,49,48,48,47,47,48,48,49,49,51,51,53,53,55,55,56,56,58,58,61,	545,545,546,546,550,550,554,554,555,555,556,556,557,557,556,556,554,554,552,552,551,551,550,550,549,549,548,548,547,547,546,546,545,545,544,544,	/Volumes/Promise RAID 2/Alf/for_Thea/experiments/quantification_test 5_PL23/str_data/NS/360/PL23_PMA_360NSimage_hoescht375.TIF PL23_PMA_360NSimage_568374.tif	1750	49,955	0	preAnalysis	none	none	360 NS	qt_5_PL23_man02	/Volumes/Promise RAID/Alf/for_Thea/experiments/quantification_test 5_PL23/PL23_5
196	149	48,752	360	NS	26,32,32,34,34,35,35,36,36,35,35,34,34,33,33,27,27,26,26,24,24,23,23,22,22,23,23,25,25,26,	558,558,559,559,561,561,563,563,568,568,569,569,570,570,571,571,570,570,569,569,567,567,563,563,559,559,558,558,557,557,	/Volumes/Promise RAID 2/Alf/for_Thea/experiments/quantification_test 5_PL23/str_data/NS/360/PL23_PMA_360NSimage_hoescht375.TIF PL23_PMA_360NSimage_568374.tif	1750	48,752	0	preAnalysis	none	none	360 NS	qt_5_PL23_man02	/Volumes/Promise RAID/Alf/for_Thea/experiments/quantification_test 5_PL23/PL23_5
197	286	35,633	360	NS	1132,1134,1134,1135,1135,1136,1136,1137,1137,1138,1138,1137,1137,1136,1136,1135,1135,1133,1133,1130,1130,1129,1129,1124,1124,1122,1122,1121,1121,1120,1120,1119,1119,1118,1118,1119,1119,1120,1120,1122,1122,1123,1123,1125,1125,1132,	560,560,561,561,562,562,564,564,566,566,572,572,573,573,575,575,576,576,577,577,578,578,577,577,576,576,575,575,574,574,573,573,570,570,569,569,564,564,562,562,561,561,560,560,559,559,	/Volumes/Promise RAID 2/Alf/for_Thea/experiments/quantification_test 5_PL23/str_data/NS/360/PL23_PMA_360NSimage_hoescht375.TIF PL23_PMA_360NSimage_568374.tif	1750	35,633	0	preAnalysis	none	none	360 NS	qt_5_PL23_man02	/Volumes/Promise RAID/Alf/for_Thea/experiments/quantification_test 5_PL23/PL23_5
198	235	38,991	360	NS	802,803,803,804,804,805,805,806,806,805,805,804,804,803,803,796,796,795,795,794,794,792,792,791,791,790,790,791,791,792,792,794,794,796,796,802,	586,586,587,587,588,588,592,592,600,600,601,601,602,602,603,603,602,602,601,601,600,600,599,599,597,597,590,590,589,589,587,587,586,586,585,585,	/Volumes/Promise RAID 2/Alf/for_Thea/experiments/quantification_test 5_PL23/str_data/NS/360/PL23_PMA_360NSimage_hoescht375.TIF PL23_PMA_360NSimage_568374.tif	1750	38,991	0	preAnalysis	none	none	360 NS	qt_5_PL23_man02	/Volumes/Promise RAID/Alf/for_Thea/experiments/quantification_test 5_PL23/PL23_5
199	226	28,168	360	NS	993,996,996,998,998,999,999,1000,1000,999,999,998,998,997,997,996,996,993,993,992,992,989,989,987,987,986,986,985,985,984,984,985,985,986,986,987,987,988,988,991,991,993,	590,590,591,591,593,593,595,595,601,601,603,603,605,605,606,606,607,607,608,608,607,607,606,606,605,605,603,603,601,601,596,596,593,593,592,592,591,591,590,590,589,589,	/Volumes/Promise RAID 2/Alf/for_Thea/experiments/quantification_test 5_PL23/str_data/NS/360/PL23_PMA_360NSimage_hoescht375.TIF PL23_PMA_360NSimage_568374.tif	1750	28,168	0	preAnalysis	none	none	360 NS	qt_5_PL23_man02	/Volumes/Promise RAID/Alf/for_Thea/experiments/quantification_test 5_PL23/PL23_5
200	225	32,222	360	NS	841,844,844,845,845,846,846,847,847,848,848,847,847,846,846,845,845,844,844,842,842,836,836,834,834,833,833,832,832,831,831,830,830,831,831,832,832,833,833,834,834,836,836,840,840,841,	600,600,601,601,602,602,603,603,606,606,610,610,612,612,613,613,614,614,615,615,616,616,615,615,614,614,613,613,612,612,610,610,607,607,604,604,603,603,602,602,601,601,600,600,599,599,	/Volumes/Promise RAID 2/Alf/for_Thea/experiments/quantification_test 5_PL23/str_data/NS/360/PL23_PMA_360NSimage_hoescht375.TIF PL23_PMA_360NSimage_568374.tif	1750	32,222	0	preAnalysis	none	none	360 NS	qt_5_PL23_man02	/Volumes/Promise RAID/Alf/for_Thea/experiments/quantification_test 5_PL23/PL23_5
201	567	47,478	360	NS	1336,1338,1338,1339,1339,1340,1340,1341,1341,1340,1340,1339,1339,1338,1338,1337,1337,1335,1335,1333,1333,1334,1334,1333,1333,1332,1332,1331,1331,1330,1330,1323,1323,1320,1320,1319,1319,1318,1318,1317,1317,1316,1316,1317,1317,1318,1318,1319,1319,1320,1320,1321,1321,1324,1324,1325,1325,1326,1326,1325,1325,1324,1324,1323,1323,1324,1324,1325,1325,1326,1326,1327,1327,1328,1328,1330,1330,1336,	604,604,605,605,607,607,609,609,617,617,619,619,620,620,621,621,622,622,623,623,627,627,636,636,638,638,639,639,640,640,641,641,640,640,639,639,638,638,637,637,636,636,629,629,628,628,626,626,625,625,624,624,623,623,622,622,621,621,619,619,618,618,616,616,611,611,608,608,607,607,606,606,605,605,604,604,603,603,	/Volumes/Promise RAID 2/Alf/for_Thea/experiments/quantification_test 5_PL23/str_data/NS/360/PL23_PMA_360NSimage_hoescht375.TIF PL23_PMA_360NSimage_568374.tif	1750	47,478	0	preAnalysis	none	none	360 NS	qt_5_PL23_man02	/Volumes/Promise RAID/Alf/for_Thea/experiments/quantification_test 5_PL23/PL23_5
202	211	71,512	360	NS	170,171,171,172,172,175,175,176,176,177,177,179,179,180,180,181,181,180,180,179,179,177,177,172,172,171,171,169,169,164,164,162,162,161,161,162,162,163,163,164,164,166,166,167,167,169,169,170,	613,613,612,612,613,613,614,614,615,615,616,616,617,617,619,619,624,624,625,625,626,626,627,627,626,626,625,625,626,626,625,625,623,623,620,620,619,619,618,618,617,617,614,614,613,613,612,612,	/Volumes/Promise RAID 2/Alf/for_Thea/experiments/quantification_test 5_PL23/str_data/NS/360/PL23_PMA_360NSimage_hoescht375.TIF PL23_PMA_360NSimage_568374.tif	1750	71,512	0	preAnalysis	none	none	360 NS	qt_5_PL23_man02	/Volumes/Promise RAID/Alf/for_Thea/experiments/quantification_test 5_PL23/PL23_5
203	484	105,909	360	NS	1298,1302,1302,1303,1303,1304,1304,1305,1305,1306,1306,1307,1307,1306,1306,1307,1307,1306,1306,1305,1305,1304,1304,1303,1303,1301,1301,1292,1292,1289,1289,1288,1288,1286,1286,1285,1285,1284,1284,1283,1283,1282,1282,1281,1281,1282,1282,1283,1283,1284,1284,1285,1285,1286,1286,1287,1287,1288,1288,1290,1290,1298,	616,616,617,617,616,616,622,622,623,623,625,625,630,630,631,631,632,632,634,634,636,636,637,637,638,638,639,639,638,638,637,637,636,636,635,635,634,634,632,632,631,631,627,627,624,624,623,623,622,622,621,621,619,619,618,618,617,617,616,616,615,615,	/Volumes/Promise RAID 2/Alf/for_Thea/experiments/quantification_test 5_PL23/str_data/NS/360/PL23_PMA_360NSimage_hoescht375.TIF PL23_PMA_360NSimage_568374.tif	1750	105,909	0	preAnalysis	none	none	360 NS	qt_5_PL23_man02	/Volumes/Promise RAID/Alf/for_Thea/experiments/quantification_test 5_PL23/PL23_5
204	175	33,737	360	NS	398,401,401,402,402,403,403,404,404,403,403,402,402,400,400,398,398,397,397,394,394,392,392,391,391,390,390,389,389,390,390,391,391,392,392,394,394,398,	639,639,640,640,642,642,643,643,647,647,650,650,651,651,652,652,653,653,654,654,653,653,652,652,651,651,648,648,646,646,642,642,640,640,639,639,638,638,	/Volumes/Promise RAID 2/Alf/for_Thea/experiments/quantification_test 5_PL23/str_data/NS/360/PL23_PMA_360NSimage_hoescht375.TIF PL23_PMA_360NSimage_568374.tif	1750	33,737	0	preAnalysis	none	none	360 NS	qt_5_PL23_man02	/Volumes/Promise RAID/Alf/for_Thea/experiments/quantification_test 5_PL23/PL23_5
205	188	33,67	360	NS	350,353,353,354,354,356,356,357,357,356,356,355,355,354,354,353,353,352,352,346,346,344,344,343,343,342,342,343,343,344,344,345,345,347,347,350,	640,640,641,641,642,642,643,643,649,649,651,651,652,652,653,653,654,654,655,655,654,654,653,653,651,651,644,644,643,643,641,641,640,640,639,639,	/Volumes/Promise RAID 2/Alf/for_Thea/experiments/quantification_test 5_PL23/str_data/NS/360/PL23_PMA_360NSimage_hoescht375.TIF PL23_PMA_360NSimage_568374.tif	1750	33,67	0	preAnalysis	none	none	360 NS	qt_5_PL23_man02	/Volumes/Promise RAID/Alf/for_Thea/experiments/quantification_test 5_PL23/PL23_5
206	178	65,371	360	NS	146,147,147,148,148,149,149,150,150,149,149,148,148,147,147,145,145,142,142,140,140,138,138,137,137,138,138,139,139,140,140,141,141,143,143,146,	652,652,653,653,654,654,658,658,659,659,663,663,667,667,669,669,670,670,669,669,667,667,666,666,660,660,656,656,654,654,653,653,652,652,651,651,	/Volumes/Promise RAID 2/Alf/for_Thea/experiments/quantification_test 5_PL23/str_data/NS/360/PL23_PMA_360NSimage_hoescht375.TIF PL23_PMA_360NSimage_568374.tif	1750	65,371	0	preAnalysis	none	none	360 NS	qt_5_PL23_man02	/Volumes/Promise RAID/Alf/for_Thea/experiments/quantification_test 5_PL23/PL23_5
207	165	38,133	360	NS	278,279,279,280,280,281,281,280,280,279,279,278,278,274,274,273,273,271,271,269,269,268,268,267,267,266,266,267,267,268,268,269,269,278,	665,665,666,666,667,667,673,673,674,674,675,675,676,676,677,677,678,678,677,677,676,676,675,675,674,674,668,668,666,666,665,665,664,664,	/Volumes/Promise RAID 2/Alf/for_Thea/experiments/quantification_test 5_PL23/str_data/NS/360/PL23_PMA_360NSimage_hoescht375.TIF PL23_PMA_360NSimage_568374.tif	1750	38,133	0	preAnalysis	none	none	360 NS	qt_5_PL23_man02	/Volumes/Promise RAID/Alf/for_Thea/experiments/quantification_test 5_PL23/PL23_5
208	204	136,137	360	NS	325,327,327,328,328,329,329,330,330,331,331,330,330,329,329,328,328,327,327,326,326,325,325,322,322,320,320,318,318,317,317,316,316,317,317,318,318,319,319,321,321,325,	721,721,722,722,723,723,724,724,726,726,732,732,733,733,734,734,735,735,736,736,737,737,738,738,737,737,735,735,734,734,733,733,724,724,723,723,722,722,721,721,720,720,	/Volumes/Promise RAID 2/Alf/for_Thea/experiments/quantification_test 5_PL23/str_data/NS/360/PL23_PMA_360NSimage_hoescht375.TIF PL23_PMA_360NSimage_568374.tif	1750	136,137	0	preAnalysis	none	none	360 NS	qt_5_PL23_man02	/Volumes/Promise RAID/Alf/for_Thea/experiments/quantification_test 5_PL23/PL23_5
209	172	31,169	360	NS	438,439,439,441,441,442,442,443,443,442,442,441,441,440,440,439,439,435,435,434,434,432,432,431,431,430,430,429,429,430,430,431,431,432,432,433,433,438,	722,722,723,723,724,724,725,725,732,732,733,733,734,734,735,735,736,736,737,737,736,736,735,735,734,734,732,732,725,725,724,724,723,723,722,722,721,721,	/Volumes/Promise RAID 2/Alf/for_Thea/experiments/quantification_test 5_PL23/str_data/NS/360/PL23_PMA_360NSimage_hoescht375.TIF PL23_PMA_360NSimage_568374.tif	1750	31,169	0	preAnalysis	none	none	360 NS	qt_5_PL23_man02	/Volumes/Promise RAID/Alf/for_Thea/experiments/quantification_test 5_PL23/PL23_5
210	133	30,789	360	NS	116,117,117,118,118,119,119,120,120,119,119,118,118,117,117,114,114,111,111,109,109,108,108,107,107,108,108,110,110,112,112,114,114,116,	725,725,726,726,727,727,729,729,733,733,735,735,736,736,737,737,738,738,737,737,736,736,734,734,729,729,727,727,726,726,725,725,724,724,	/Volumes/Promise RAID 2/Alf/for_Thea/experiments/quantification_test 5_PL23/str_data/NS/360/PL23_PMA_360NSimage_hoescht375.TIF PL23_PMA_360NSimage_568374.tif	1750	30,789	0	preAnalysis	none	none	360 NS	qt_5_PL23_man02	/Volumes/Promise RAID/Alf/for_Thea/experiments/quantification_test 5_PL23/PL23_5
211	207	34,019	360	NS	579,580,580,581,581,582,582,581,581,580,580,579,579,577,577,570,570,568,568,566,566,565,565,564,564,565,565,566,566,568,568,579,	739,739,740,740,743,743,745,745,748,748,750,750,751,751,752,752,751,751,750,750,748,748,747,747,741,741,740,740,739,739,738,738,	/Volumes/Promise RAID 2/Alf/for_Thea/experiments/quantification_test 5_PL23/str_data/NS/360/PL23_PMA_360NSimage_hoescht375.TIF PL23_PMA_360NSimage_568374.tif	1750	34,019	0	preAnalysis	none	none	360 NS	qt_5_PL23_man02	/Volumes/Promise RAID/Alf/for_Thea/experiments/quantification_test 5_PL23/PL23_5
212	132	39,773	360	NS	125,127,127,128,128,129,129,128,128,127,127,126,126,124,124,122,122,119,119,118,118,117,117,116,116,115,115,116,116,118,118,120,120,125,	742,742,743,743,745,745,748,748,750,750,751,751,752,752,753,753,752,752,751,751,750,750,749,749,748,748,743,743,742,742,741,741,740,740,	/Volumes/Promise RAID 2/Alf/for_Thea/experiments/quantification_test 5_PL23/str_data/NS/360/PL23_PMA_360NSimage_hoescht375.TIF PL23_PMA_360NSimage_568374.tif	1750	39,773	0	preAnalysis	none	none	360 NS	qt_5_PL23_man02	/Volumes/Promise RAID/Alf/for_Thea/experiments/quantification_test 5_PL23/PL23_5
213	210	73,89	360	NS	358,361,361,360,360,361,361,362,362,361,361,360,360,355,355,354,354,353,353,352,352,351,351,349,349,344,344,342,342,341,341,342,342,343,343,344,344,345,345,346,346,351,351,354,354,358,	747,747,752,752,754,754,755,755,759,759,760,760,761,761,760,760,759,759,757,757,756,756,757,757,758,758,757,757,755,755,754,754,752,752,751,751,750,750,749,749,748,748,747,747,746,746,	/Volumes/Promise RAID 2/Alf/for_Thea/experiments/quantification_test 5_PL23/str_data/NS/360/PL23_PMA_360NSimage_hoescht375.TIF PL23_PMA_360NSimage_568374.tif	1750	73,89	0	preAnalysis	none	none	360 NS	qt_5_PL23_man02	/Volumes/Promise RAID/Alf/for_Thea/experiments/quantification_test 5_PL23/PL23_5
214	199	31,719	360	NS	562,564,564,566,566,567,567,568,568,567,567,566,566,565,565,564,564,562,562,557,557,555,555,554,554,553,553,552,552,551,551,552,552,553,553,554,554,556,556,558,558,562,	755,755,756,756,758,758,759,759,765,765,766,766,767,767,768,768,769,769,770,770,769,769,767,767,766,766,765,765,763,763,761,761,759,759,757,757,756,756,755,755,754,754,	/Volumes/Promise RAID 2/Alf/for_Thea/experiments/quantification_test 5_PL23/str_data/NS/360/PL23_PMA_360NSimage_hoescht375.TIF PL23_PMA_360NSimage_568374.tif	1750	31,719	0	preAnalysis	none	none	360 NS	qt_5_PL23_man02	/Volumes/Promise RAID/Alf/for_Thea/experiments/quantification_test 5_PL23/PL23_5
215	241	33,589	360	NS	1137,1139,1139,1140,1140,1141,1141,1142,1142,1141,1141,1140,1140,1138,1138,1136,1136,1132,1132,1130,1130,1128,1128,1127,1127,1126,1126,1125,1125,1126,1126,1127,1127,1128,1128,1130,1130,1137,	766,766,767,767,768,768,772,772,776,776,779,779,781,781,782,782,783,783,782,782,781,781,779,779,778,778,776,776,770,770,768,768,767,767,766,766,765,765,	/Volumes/Promise RAID 2/Alf/for_Thea/experiments/quantification_test 5_PL23/str_data/NS/360/PL23_PMA_360NSimage_hoescht375.TIF PL23_PMA_360NSimage_568374.tif	1750	33,589	0	preAnalysis	none	none	360 NS	qt_5_PL23_man02	/Volumes/Promise RAID/Alf/for_Thea/experiments/quantification_test 5_PL23/PL23_5
216	253	32,316	360	NS	1085,1087,1087,1088,1088,1089,1089,1090,1090,1089,1089,1088,1088,1087,1087,1082,1082,1081,1081,1078,1078,1076,1076,1075,1075,1074,1074,1073,1073,1074,1074,1075,1075,1077,1077,1078,1078,1080,1080,1085,	767,767,768,768,769,769,772,772,780,780,782,782,783,783,784,784,785,785,784,784,783,783,782,782,780,780,779,779,772,772,771,771,769,769,768,768,767,767,766,766,	/Volumes/Promise RAID 2/Alf/for_Thea/experiments/quantification_test 5_PL23/str_data/NS/360/PL23_PMA_360NSimage_hoescht375.TIF PL23_PMA_360NSimage_568374.tif	1750	32,316	0	preAnalysis	none	none	360 NS	qt_5_PL23_man02	/Volumes/Promise RAID/Alf/for_Thea/experiments/quantification_test 5_PL23/PL23_5
217	292	50,521	360	NS	1125,1127,1127,1129,1129,1130,1130,1131,1131,1132,1132,1133,1133,1134,1134,1133,1133,1132,1132,1131,1131,1129,1129,1123,1123,1120,1120,1119,1119,1118,1118,1117,1117,1116,1116,1115,1115,1116,1116,1117,1117,1119,1119,1121,1121,1125,	807,807,808,808,809,809,810,810,811,811,812,812,815,815,820,820,823,823,824,824,825,825,826,826,825,825,824,824,823,823,822,822,821,821,818,818,813,813,810,810,808,808,807,807,806,806,	/Volumes/Promise RAID 2/Alf/for_Thea/experiments/quantification_test 5_PL23/str_data/NS/360/PL23_PMA_360NSimage_hoescht375.TIF PL23_PMA_360NSimage_568374.tif	1750	50,521	0	preAnalysis	none	none	360 NS	qt_5_PL23_man02	/Volumes/Promise RAID/Alf/for_Thea/experiments/quantification_test 5_PL23/PL23_5
218	148	30,73	360	NS	62,64,64,65,65,66,66,67,67,68,68,67,67,66,66,65,65,59,59,56,56,55,55,56,56,57,57,58,58,59,59,61,61,62,	817,817,818,818,819,819,820,820,821,821,828,828,829,829,830,830,831,831,830,830,828,828,824,824,820,820,819,819,818,818,817,817,816,816,	/Volumes/Promise RAID 2/Alf/for_Thea/experiments/quantification_test 5_PL23/str_data/NS/360/PL23_PMA_360NSimage_hoescht375.TIF PL23_PMA_360NSimage_568374.tif	1750	30,73	0	preAnalysis	none	none	360 NS	qt_5_PL23_man02	/Volumes/Promise RAID/Alf/for_Thea/experiments/quantification_test 5_PL23/PL23_5
219	263	58,285	360	NS	350,352,352,353,353,352,352,351,351,352,352,354,354,356,356,358,358,359,359,361,361,360,360,359,359,357,357,352,352,350,350,347,347,345,345,344,344,343,343,344,344,345,345,346,346,349,349,350,	818,818,819,819,824,824,825,825,827,827,828,828,827,827,826,826,825,825,826,826,836,836,837,837,838,838,839,839,838,838,837,837,836,836,834,834,832,832,823,823,821,821,819,819,818,818,817,817,	/Volumes/Promise RAID 2/Alf/for_Thea/experiments/quantification_test 5_PL23/str_data/NS/360/PL23_PMA_360NSimage_hoescht375.TIF PL23_PMA_360NSimage_568374.tif	1750	58,285	0	preAnalysis	none	none	360 NS	qt_5_PL23_man02	/Volumes/Promise RAID/Alf/for_Thea/experiments/quantification_test 5_PL23/PL23_5
220	1838	161,008	360	NS	810,811,811,812,812,815,815,816,816,817,817,818,818,819,819,820,820,821,821,823,823,826,826,828,828,829,829,830,830,831,831,830,830,829,829,828,828,827,827,824,824,822,822,818,818,816,816,815,815,814,814,813,813,812,812,810,810,807,807,805,805,804,804,803,803,801,801,799,799,798,798,797,797,796,796,795,795,791,791,785,785,784,784,782,782,781,781,780,780,779,779,778,778,777,777,775,775,772,772,768…	819,819,818,818,819,819,820,820,821,821,822,822,824,824,826,826,828,828,829,829,830,830,831,831,832,832,834,834,836,836,838,838,842,842,844,844,845,845,846,846,847,847,846,846,845,845,854,854,856,856,857,857,858,858,859,859,860,860,861,861,860,860,861,861,860,860,859,859,858,858,856,856,855,855,852,852,850,850,849,849,848,848,847,847,846,846,847,847,848,848,850,850,851,851,852,852,853,853,854,854…	/Volumes/Promise RAID 2/Alf/for_Thea/experiments/quantification_test 5_PL23/str_data/NS/360/PL23_PMA_360NSimage_hoescht375.TIF PL23_PMA_360NSimage_568374.tif	1750	161,008	0	preAnalysis	none	none	360 NS	qt_5_PL23_man02	/Volumes/Promise RAID/Alf/for_Thea/experiments/quantification_test 5_PL23/PL23_5
221	130	26,377	360	NS	112,114,114,115,115,116,116,118,118,119,119,118,118,117,117,116,116,112,112,107,107,106,106,105,105,106,106,107,107,108,108,109,109,112,	859,859,860,860,861,861,862,862,863,863,868,868,869,869,870,870,871,871,870,870,869,869,868,868,865,865,863,863,861,861,859,859,858,858,	/Volumes/Promise RAID 2/Alf/for_Thea/experiments/quantification_test 5_PL23/str_data/NS/360/PL23_PMA_360NSimage_hoescht375.TIF PL23_PMA_360NSimage_568374.tif	1750	26,377	0	preAnalysis	none	none	360 NS	qt_5_PL23_man02	/Volumes/Promise RAID/Alf/for_Thea/experiments/quantification_test 5_PL23/PL23_5
222	146	27,315	360	NS	68,72,72,71,71,70,70,72,72,74,74,75,75,74,74,73,73,65,65,64,64,63,63,62,62,63,63,64,64,65,65,68,	867,867,871,871,872,872,873,873,874,874,875,875,879,879,880,880,881,881,880,880,879,879,877,877,870,870,868,868,867,867,866,866,	/Volumes/Promise RAID 2/Alf/for_Thea/experiments/quantification_test 5_PL23/str_data/NS/360/PL23_PMA_360NSimage_hoescht375.TIF PL23_PMA_360NSimage_568374.tif	1750	27,315	0	preAnalysis	none	none	360 NS	qt_5_PL23_man02	/Volumes/Promise RAID/Alf/for_Thea/experiments/quantification_test 5_PL23/PL23_5
223	277	33,321	360	NS	1093,1095,1095,1096,1096,1097,1097,1098,1098,1099,1099,1100,1100,1099,1099,1098,1098,1097,1097,1095,1095,1094,1094,1086,1086,1085,1085,1084,1084,1083,1083,1082,1082,1081,1081,1082,1082,1083,1083,1084,1084,1085,1085,1092,1092,1093,	881,881,882,882,883,883,884,884,886,886,891,891,892,892,895,895,896,896,897,897,898,898,899,899,898,898,897,897,896,896,895,895,894,894,886,886,884,884,883,883,882,882,881,881,880,880,	/Volumes/Promise RAID 2/Alf/for_Thea/experiments/quantification_test 5_PL23/str_data/NS/360/PL23_PMA_360NSimage_hoescht375.TIF PL23_PMA_360NSimage_568374.tif	1750	33,321	0	preAnalysis	none	none	360 NS	qt_5_PL23_man02	/Volumes/Promise RAID/Alf/for_Thea/experiments/quantification_test 5_PL23/PL23_5
224	255	28,996	360	NS	1289,1291,1291,1292,1292,1293,1293,1294,1294,1295,1295,1294,1294,1293,1293,1292,1292,1291,1291,1288,1288,1284,1284,1282,1282,1281,1281,1280,1280,1279,1279,1278,1278,1277,1277,1278,1278,1279,1279,1280,1280,1281,1281,1289,	881,881,882,882,883,883,884,884,886,886,891,891,893,893,895,895,896,896,897,897,898,898,897,897,896,896,895,895,894,894,893,893,892,892,884,884,883,883,882,882,881,881,880,880,	/Volumes/Promise RAID 2/Alf/for_Thea/experiments/quantification_test 5_PL23/str_data/NS/360/PL23_PMA_360NSimage_hoescht375.TIF PL23_PMA_360NSimage_568374.tif	1750	28,996	0	preAnalysis	none	none	360 NS	qt_5_PL23_man02	/Volumes/Promise RAID/Alf/for_Thea/experiments/quantification_test 5_PL23/PL23_5
225	328	82,22	360	NS	821,825,825,830,830,833,833,834,834,835,835,836,836,837,837,838,838,837,837,836,836,835,835,834,834,831,831,830,830,825,825,826,826,824,824,823,823,822,822,821,821,820,820,821,821,822,822,821,821,820,820,819,819,818,818,817,817,816,816,817,817,818,818,819,819,821,	916,916,917,917,918,918,919,919,920,920,921,921,922,922,923,923,931,931,933,933,934,934,935,935,936,936,937,937,936,936,937,937,938,938,937,937,936,936,935,935,936,936,935,935,933,933,927,927,926,926,925,925,924,924,923,923,921,921,920,920,917,917,916,916,915,915,	/Volumes/Promise RAID 2/Alf/for_Thea/experiments/quantification_test 5_PL23/str_data/NS/360/PL23_PMA_360NSimage_hoescht375.TIF PL23_PMA_360NSimage_568374.tif	1750	82,22	0	preAnalysis	none	none	360 NS	qt_5_PL23_man02	/Volumes/Promise RAID/Alf/for_Thea/experiments/quantification_test 5_PL23/PL23_5
226	825	121,195	360	NS	1195,1199,1199,1200,1200,1201,1201,1202,1202,1203,1203,1204,1204,1205,1205,1206,1206,1207,1207,1208,1208,1209,1209,1208,1208,1207,1207,1206,1206,1204,1204,1201,1201,1198,1198,1189,1189,1187,1187,1188,1188,1187,1187,1186,1186,1185,1185,1184,1184,1183,1183,1181,1181,1180,1180,1179,1179,1177,1177,1175,1175,1172,1172,1170,1170,1169,1169,1168,1168,1167,1167,1166,1166,1167,1167,1168,1168,1170,1170,1172…	921,921,922,922,923,923,924,924,925,925,928,928,930,930,931,931,932,932,934,934,937,937,938,938,941,941,943,943,944,944,945,945,946,946,945,945,944,944,945,945,946,946,947,947,949,949,950,950,951,951,952,952,953,953,952,952,953,953,952,952,951,951,950,950,949,949,948,948,946,946,945,945,938,938,937,937,936,936,935,935,934,934,933,933,932,932,933,933,930,930,927,927,929,929,928,928,927,927,926,926…	/Volumes/Promise RAID 2/Alf/for_Thea/experiments/quantification_test 5_PL23/str_data/NS/360/PL23_PMA_360NSimage_hoescht375.TIF PL23_PMA_360NSimage_568374.tif	1750	121,195	0	preAnalysis	none	none	360 NS	qt_5_PL23_man02	/Volumes/Promise RAID/Alf/for_Thea/experiments/quantification_test 5_PL23/PL23_5
227	236	53,648	360	NS	874,876,876,878,878,879,879,880,880,881,881,880,880,879,879,878,878,877,877,874,874,872,872,869,869,868,868,867,867,866,866,865,865,864,864,865,865,866,866,867,867,868,868,870,870,874,	922,922,923,923,925,925,926,926,928,928,934,934,936,936,937,937,938,938,939,939,940,940,939,939,938,938,937,937,935,935,933,933,931,931,928,928,925,925,924,924,923,923,922,922,921,921,	/Volumes/Promise RAID 2/Alf/for_Thea/experiments/quantification_test 5_PL23/str_data/NS/360/PL23_PMA_360NSimage_hoescht375.TIF PL23_PMA_360NSimage_568374.tif	1750	53,648	0	preAnalysis	none	none	360 NS	qt_5_PL23_man02	/Volumes/Promise RAID/Alf/for_Thea/experiments/quantification_test 5_PL23/PL23_5
228	241	36,768	360	NS	1052,1054,1054,1055,1055,1056,1056,1057,1057,1056,1056,1055,1055,1053,1053,1051,1051,1046,1046,1045,1045,1043,1043,1042,1042,1041,1041,1042,1042,1043,1043,1052,	928,928,929,929,930,930,933,933,939,939,941,941,943,943,944,944,945,945,944,944,943,943,941,941,940,940,930,930,928,928,927,927,	/Volumes/Promise RAID 2/Alf/for_Thea/experiments/quantification_test 5_PL23/str_data/NS/360/PL23_PMA_360NSimage_hoescht375.TIF PL23_PMA_360NSimage_568374.tif	1750	36,768	0	preAnalysis	none	none	360 NS	qt_5_PL23_man02	/Volumes/Promise RAID/Alf/for_Thea/experiments/quantification_test 5_PL23/PL23_5
229	272	96,213	360	NS	797,799,799,800,800,801,801,802,802,803,803,804,804,805,805,804,804,803,803,802,802,801,801,800,800,797,797,794,794,792,792,791,791,790,790,789,789,790,790,791,791,792,792,793,793,794,794,797,	942,942,943,943,944,944,945,945,946,946,948,948,950,950,958,958,959,959,960,960,961,961,962,962,963,963,964,964,963,963,962,962,961,961,958,958,951,951,949,949,947,947,944,944,942,942,941,941,	/Volumes/Promise RAID 2/Alf/for_Thea/experiments/quantification_test 5_PL23/str_data/NS/360/PL23_PMA_360NSimage_hoescht375.TIF PL23_PMA_360NSimage_568374.tif	1750	96,213	0	preAnalysis	none	none	360 NS	qt_5_PL23_man02	/Volumes/Promise RAID/Alf/for_Thea/experiments/quantification_test 5_PL23/PL23_5
230	158	30,278	360	NS	467,469,469,470,470,471,471,470,470,469,469,468,468,465,465,464,464,460,460,459,459,457,457,456,456,457,457,458,458,459,459,460,460,467,	958,958,959,959,961,961,966,966,968,968,969,969,970,970,971,971,970,970,969,969,968,968,964,964,963,963,960,960,959,959,958,958,957,957,	/Volumes/Promise RAID 2/Alf/for_Thea/experiments/quantification_test 5_PL23/str_data/NS/360/PL23_PMA_360NSimage_hoescht375.TIF PL23_PMA_360NSimage_568374.tif	1750	30,278	0	preAnalysis	none	none	360 NS	qt_5_PL23_man02	/Volumes/Promise RAID/Alf/for_Thea/experiments/quantification_test 5_PL23/PL23_5
231	181	31,337	360	NS	487,489,489,490,490,491,491,490,490,489,489,488,488,487,487,485,485,482,482,481,481,479,479,478,478,477,477,478,478,479,479,480,480,481,481,483,483,487,	964,964,965,965,967,967,974,974,976,976,977,977,978,978,979,979,980,980,979,979,978,978,976,976,973,973,968,968,967,967,966,966,965,965,964,964,963,963,	/Volumes/Promise RAID 2/Alf/for_Thea/experiments/quantification_test 5_PL23/str_data/NS/360/PL23_PMA_360NSimage_hoescht375.TIF PL23_PMA_360NSimage_568374.tif	1750	31,337	0	preAnalysis	none	none	360 NS	qt_5_PL23_man02	/Volumes/Promise RAID/Alf/for_Thea/experiments/quantification_test 5_PL23/PL23_5
232	245	49,09	360	NS	923,924,924,925,925,926,926,927,927,928,928,927,927,926,926,925,925,924,924,920,920,918,918,916,916,915,915,914,914,913,913,912,912,911,911,912,912,913,913,914,914,916,916,917,917,923,	980,980,981,981,982,982,984,984,986,986,992,992,994,994,995,995,996,996,997,997,998,998,997,997,996,996,995,995,994,994,993,993,991,991,985,985,983,983,982,982,981,981,980,980,979,979,	/Volumes/Promise RAID 2/Alf/for_Thea/experiments/quantification_test 5_PL23/str_data/NS/360/PL23_PMA_360NSimage_hoescht375.TIF PL23_PMA_360NSimage_568374.tif	1750	49,09	0	preAnalysis	none	none	360 NS	qt_5_PL23_man02	/Volumes/Promise RAID/Alf/for_Thea/experiments/quantification_test 5_PL23/PL23_5
233	123	20,951	360	NS	11,13,13,14,14,15,15,16,16,15,15,14,14,13,13,9,9,7,7,5,5,4,4,3,3,4,4,5,5,6,6,8,8,11,	982,982,983,983,984,984,986,986,990,990,992,992,993,993,994,994,993,993,992,992,991,991,989,989,987,987,984,984,983,983,982,982,981,981,	/Volumes/Promise RAID 2/Alf/for_Thea/experiments/quantification_test 5_PL23/str_data/NS/360/PL23_PMA_360NSimage_hoescht375.TIF PL23_PMA_360NSimage_568374.tif	1750	20,951	0	preAnalysis	none	none	360 NS	qt_5_PL23_man02	/Volumes/Promise RAID/Alf/for_Thea/experiments/quantification_test 5_PL23/PL23_5
234	118	17,305	360	NS	202,204,204,205,205,204,204,203,203,202,202,196,196,193,193,192,192,193,193,195,195,196,196,202,	990,990,991,991,997,997,998,998,999,999,1000,1000,999,999,997,997,993,993,991,991,990,990,989,989,	/Volumes/Promise RAID 2/Alf/for_Thea/experiments/quantification_test 5_PL23/str_data/NS/360/PL23_PMA_360NSimage_hoescht375.TIF PL23_PMA_360NSimage_568374.tif	1750	17,305	0	preAnalysis	none	none	360 NS	qt_5_PL23_man02	/Volumes/Promise RAID/Alf/for_Thea/experiments/quantification_test 5_PL23/PL23_5
235	130	38,438	360	NS	103,106,106,108,108,109,109,110,110,109,109,107,107,106,106,105,105,101,101,99,99,98,98,97,97,96,96,97,97,98,98,99,99,103,	1009,1009,1010,1010,1016,1016,1017,1017,1019,1019,1020,1020,1021,1021,1022,1022,1021,1021,1020,1020,1018,1018,1016,1016,1014,1014,1013,1013,1010,1010,1009,1009,1008,1008,	/Volumes/Promise RAID 2/Alf/for_Thea/experiments/quantification_test 5_PL23/str_data/NS/360/PL23_PMA_360NSimage_hoescht375.TIF PL23_PMA_360NSimage_568374.tif	1750	38,438	0	preAnalysis	none	none	360 NS	qt_5_PL23_man02	/Volumes/Promise RAID/Alf/for_Thea/experiments/quantification_test 5_PL23/PL23_5
236	206	111,33	360	NS	72,74,74,75,75,76,76,78,78,79,79,80,80,79,79,78,78,76,76,73,73,72,72,67,67,66,66,65,65,64,64,63,63,62,62,63,63,64,64,67,67,68,68,70,70,72,	9,9,10,10,12,12,13,13,14,14,16,16,20,20,22,22,23,23,24,24,25,25,24,24,23,23,22,22,20,20,18,18,14,14,11,11,12,12,11,11,10,10,9,9,8,8,	/Volumes/Promise RAID 2/Alf/for_Thea/experiments/quantification_test 5_PL23/str_data/NS/360/PL23_PMA_360NSimage_hoescht382.TIF PL23_PMA_360NSimage_568381.tif	1750	111,33	0	preAnalysis	none	none	360 NS	qt_5_PL23_man02	/Volumes/Promise RAID/Alf/for_Thea/experiments/quantification_test 5_PL23/PL23_5
237	139	96,568	360	NS	60,63,63,64,64,65,65,64,64,63,63,62,62,56,56,55,55,54,54,53,53,52,52,53,53,54,54,56,56,57,57,60,	21,21,22,22,24,24,31,31,32,32,33,33,34,34,33,33,32,32,31,31,28,28,26,26,25,25,22,22,21,21,20,20,	/Volumes/Promise RAID 2/Alf/for_Thea/experiments/quantification_test 5_PL23/str_data/NS/360/PL23_PMA_360NSimage_hoescht382.TIF PL23_PMA_360NSimage_568381.tif	1750	96,568	0	preAnalysis	none	none	360 NS	qt_5_PL23_man02	/Volumes/Promise RAID/Alf/for_Thea/experiments/quantification_test 5_PL23/PL23_5
238	2197	131,213	360	NS	1216,1218,1218,1220,1220,1221,1221,1222,1222,1223,1223,1224,1224,1225,1225,1232,1232,1236,1236,1242,1242,1248,1248,1250,1250,1251,1251,1253,1253,1255,1255,1254,1254,1255,1255,1254,1254,1253,1253,1252,1252,1253,1253,1254,1254,1255,1255,1257,1257,1258,1258,1260,1260,1261,1261,1263,1263,1265,1265,1266,1266,1268,1268,1269,1269,1270,1270,1271,1271,1272,1272,1273,1273,1275,1275,1277,1277,1280,1280,1283…	29,29,30,30,32,32,33,33,34,34,35,35,38,38,40,40,41,41,42,42,43,43,44,44,45,45,46,46,47,47,45,45,44,44,43,43,42,42,39,39,37,37,35,35,34,34,32,32,31,31,30,30,29,29,30,30,31,31,33,33,35,35,36,36,37,37,38,38,39,39,40,40,44,44,45,45,44,44,43,43,42,42,43,43,44,44,45,45,44,44,45,45,46,46,47,47,48,48,47,47,48,48,49,49,48,48,47,47,46,46,45,45,44,44,43,43,42,42,43,43,44,44,46,46,47,47,48,48,49,49,50,50,51,…	/Volumes/Promise RAID 2/Alf/for_Thea/experiments/quantification_test 5_PL23/str_data/NS/360/PL23_PMA_360NSimage_hoescht382.TIF PL23_PMA_360NSimage_568381.tif	1750	131,213	0	preAnalysis	none	none	360 NS	qt_5_PL23_man02	/Volumes/Promise RAID/Alf/for_Thea/experiments/quantification_test 5_PL23/PL23_5
239	189	92,862	360	NS	446,447,447,448,448,449,449,450,450,451,451,452,452,451,451,452,452,451,451,450,450,449,449,447,447,444,444,443,443,442,442,441,441,440,440,439,439,438,438,437,437,438,438,439,439,440,440,441,441,442,442,444,444,446,	65,65,64,64,65,65,66,66,67,67,69,69,73,73,76,76,77,77,79,79,80,80,81,81,82,82,81,81,80,80,79,79,78,78,77,77,76,76,73,73,72,72,69,69,68,68,67,67,66,66,65,65,64,64,	/Volumes/Promise RAID 2/Alf/for_Thea/experiments/quantification_test 5_PL23/str_data/NS/360/PL23_PMA_360NSimage_hoescht382.TIF PL23_PMA_360NSimage_568381.tif	1750	92,862	0	preAnalysis	none	none	360 NS	qt_5_PL23_man02	/Volumes/Promise RAID/Alf/for_Thea/experiments/quantification_test 5_PL23/PL23_5
240	288	88,837	360	NS	1213,1215,1215,1216,1216,1217,1217,1218,1218,1219,1219,1218,1218,1217,1217,1216,1216,1214,1214,1212,1212,1207,1207,1205,1205,1204,1204,1203,1203,1201,1201,1200,1200,1199,1199,1200,1200,1201,1201,1202,1202,1203,1203,1204,1204,1207,1207,1209,1209,1212,1212,1213,	65,65,66,66,67,67,69,69,71,71,77,77,80,80,81,81,82,82,83,83,84,84,83,83,82,82,81,81,80,80,79,79,78,78,73,73,71,71,70,70,69,69,68,68,67,67,66,66,65,65,64,64,	/Volumes/Promise RAID 2/Alf/for_Thea/experiments/quantification_test 5_PL23/str_data/NS/360/PL23_PMA_360NSimage_hoescht382.TIF PL23_PMA_360NSimage_568381.tif	1750	88,837	0	preAnalysis	none	none	360 NS	qt_5_PL23_man02	/Volumes/Promise RAID/Alf/for_Thea/experiments/quantification_test 5_PL23/PL23_5
241	543	219,703	360	NS	1008,1009,1009,1011,1011,1012,1012,1013,1013,1016,1016,1017,1017,1018,1018,1019,1019,1018,1018,1017,1017,1016,1016,1015,1015,1014,1014,1012,1012,1009,1009,1005,1005,1004,1004,1003,1003,1002,1002,997,997,994,994,993,993,992,992,991,991,992,992,993,993,994,994,995,995,996,996,997,997,999,999,1008,	98,98,99,99,100,100,101,101,102,102,103,103,104,104,106,106,113,113,115,115,116,116,117,117,118,118,119,119,120,120,121,121,122,122,121,121,122,122,121,121,120,120,119,119,118,118,117,117,108,108,106,106,103,103,101,101,100,100,99,99,98,98,97,97,	/Volumes/Promise RAID 2/Alf/for_Thea/experiments/quantification_test 5_PL23/str_data/NS/360/PL23_PMA_360NSimage_hoescht382.TIF PL23_PMA_360NSimage_568381.tif	1750	219,703	0	preAnalysis	none	none	360 NS	qt_5_PL23_man02	/Volumes/Promise RAID/Alf/for_Thea/experiments/quantification_test 5_PL23/PL23_5
242	214	37,743	360	NS	709,712,712,713,713,714,714,715,715,716,716,715,715,714,714,713,713,712,712,710,710,702,702,701,701,700,700,699,699,698,698,699,699,700,700,701,701,703,703,709,	114,114,115,115,116,116,117,117,119,119,122,122,124,124,125,125,126,126,127,127,128,128,127,127,126,126,125,125,124,124,117,117,116,116,115,115,114,114,113,113,	/Volumes/Promise RAID 2/Alf/for_Thea/experiments/quantification_test 5_PL23/str_data/NS/360/PL23_PMA_360NSimage_hoescht382.TIF PL23_PMA_360NSimage_568381.tif	1750	37,743	0	preAnalysis	none	none	360 NS	qt_5_PL23_man02	/Volumes/Promise RAID/Alf/for_Thea/experiments/quantification_test 5_PL23/PL23_5
243	201	64,746	360	NS	411,413,413,414,414,417,417,419,419,420,420,421,421,420,420,418,418,416,416,410,410,408,408,407,407,406,406,405,405,404,404,405,405,406,406,407,407,411,	126,126,127,127,128,128,129,129,130,130,131,131,137,137,139,139,140,140,141,141,140,140,139,139,138,138,136,136,130,130,128,128,127,127,126,126,125,125,	/Volumes/Promise RAID 2/Alf/for_Thea/experiments/quantification_test 5_PL23/str_data/NS/360/PL23_PMA_360NSimage_hoescht382.TIF PL23_PMA_360NSimage_568381.tif	1750	64,746	0	preAnalysis	none	none	360 NS	qt_5_PL23_man02	/Volumes/Promise RAID/Alf/for_Thea/experiments/quantification_test 5_PL23/PL23_5
244	323	42,511	360	NS	1238,1240,1240,1241,1241,1242,1242,1243,1243,1242,1242,1240,1240,1239,1239,1238,1238,1235,1235,1232,1232,1231,1231,1229,1229,1228,1228,1226,1226,1225,1225,1221,1221,1220,1220,1219,1219,1220,1220,1221,1221,1222,1222,1223,1223,1224,1224,1225,1225,1227,1227,1228,1228,1238,	163,163,164,164,165,165,167,167,171,171,173,173,174,174,175,175,176,176,177,177,178,178,179,179,180,180,181,181,182,182,181,181,179,179,177,177,173,173,170,170,168,168,167,167,166,166,165,165,164,164,163,163,162,162,	/Volumes/Promise RAID 2/Alf/for_Thea/experiments/quantification_test 5_PL23/str_data/NS/360/PL23_PMA_360NSimage_hoescht382.TIF PL23_PMA_360NSimage_568381.tif	1750	42,511	0	preAnalysis	none	none	360 NS	qt_5_PL23_man02	/Volumes/Promise RAID/Alf/for_Thea/experiments/quantification_test 5_PL23/PL23_5
245	184	119,902	360	NS	87,90,90,91,91,93,93,97,97,98,98,99,99,98,98,97,97,94,94,93,93,91,91,89,89,87,87,81,81,80,80,79,79,78,78,79,79,83,83,85,85,87,	166,166,167,167,168,168,169,169,170,170,171,171,175,175,177,177,178,178,179,179,178,178,177,177,175,175,176,176,175,175,173,173,171,171,168,168,167,167,166,166,165,165,	/Volumes/Promise RAID 2/Alf/for_Thea/experiments/quantification_test 5_PL23/str_data/NS/360/PL23_PMA_360NSimage_hoescht382.TIF PL23_PMA_360NSimage_568381.tif	1750	119,902	0	preAnalysis	none	none	360 NS	qt_5_PL23_man02	/Volumes/Promise RAID/Alf/for_Thea/experiments/quantification_test 5_PL23/PL23_5
246	204	35,191	360	NS	1032,1033,1033,1034,1034,1036,1036,1037,1037,1038,1038,1039,1039,1038,1038,1037,1037,1036,1036,1034,1034,1028,1028,1026,1026,1025,1025,1024,1024,1025,1025,1026,1026,1027,1027,1028,1028,1031,1031,1032,	168,168,167,167,168,168,169,169,170,170,171,171,179,179,181,181,182,182,183,183,184,184,183,183,181,181,180,180,173,173,171,171,170,170,169,169,168,168,167,167,	/Volumes/Promise RAID 2/Alf/for_Thea/experiments/quantification_test 5_PL23/str_data/NS/360/PL23_PMA_360NSimage_hoescht382.TIF PL23_PMA_360NSimage_568381.tif	1750	35,191	0	preAnalysis	none	none	360 NS	qt_5_PL23_man02	/Volumes/Promise RAID/Alf/for_Thea/experiments/quantification_test 5_PL23/PL23_5
247	368	239,217	360	NS	898,900,900,901,901,902,902,903,903,902,902,901,901,900,900,899,899,898,898,897,897,894,894,893,893,891,891,890,890,889,889,888,888,887,887,886,886,885,885,884,884,883,883,884,884,885,885,886,886,888,888,890,890,898,	192,192,193,193,194,194,195,195,200,200,204,204,206,206,209,209,212,212,215,215,217,217,216,216,215,215,214,214,213,213,212,212,211,211,210,210,208,208,206,206,204,204,198,198,196,196,195,195,193,193,192,192,191,191,	/Volumes/Promise RAID 2/Alf/for_Thea/experiments/quantification_test 5_PL23/str_data/NS/360/PL23_PMA_360NSimage_hoescht382.TIF PL23_PMA_360NSimage_568381.tif	1750	239,217	0	preAnalysis	none	none	360 NS	qt_5_PL23_man02	/Volumes/Promise RAID/Alf/for_Thea/experiments/quantification_test 5_PL23/PL23_5
248	738	105,142	360	NS	814,815,815,816,816,815,815,814,814,813,813,812,812,811,811,810,810,809,809,808,808,807,807,806,806,805,805,803,803,798,798,796,796,795,795,794,794,793,793,790,790,789,789,787,787,786,786,785,785,784,784,777,777,775,775,774,774,772,772,771,771,770,770,769,769,768,768,767,767,768,768,769,769,770,770,771,771,774,774,778,778,780,780,782,782,783,783,785,785,786,786,787,787,790,790,791,791,792,792,793…	217,217,218,218,219,219,220,220,221,221,224,224,226,226,228,228,229,229,231,231,232,232,234,234,235,235,236,236,237,237,236,236,235,235,236,236,239,239,240,240,239,239,238,238,239,239,240,240,241,241,242,242,241,241,240,240,239,239,238,238,237,237,236,236,235,235,232,232,226,226,224,224,223,223,222,222,221,221,220,220,221,221,222,222,223,223,225,225,226,226,227,227,228,228,229,229,228,228,225,225…	/Volumes/Promise RAID 2/Alf/for_Thea/experiments/quantification_test 5_PL23/str_data/NS/360/PL23_PMA_360NSimage_hoescht382.TIF PL23_PMA_360NSimage_568381.tif	1750	105,142	0	preAnalysis	none	none	360 NS	qt_5_PL23_man02	/Volumes/Promise RAID/Alf/for_Thea/experiments/quantification_test 5_PL23/PL23_5
249	144	31,785	360	NS	39,41,41,42,42,43,43,44,44,45,45,44,44,43,43,41,41,38,38,35,35,33,33,32,32,31,31,30,30,31,31,32,32,34,34,39,	240,240,241,241,242,242,243,243,244,244,248,248,249,249,250,250,251,251,252,252,251,251,250,250,248,248,246,246,242,242,241,241,240,240,239,239,	/Volumes/Promise RAID 2/Alf/for_Thea/experiments/quantification_test 5_PL23/str_data/NS/360/PL23_PMA_360NSimage_hoescht382.TIF PL23_PMA_360NSimage_568381.tif	1750	31,785	0	preAnalysis	none	none	360 NS	qt_5_PL23_man02	/Volumes/Promise RAID/Alf/for_Thea/experiments/quantification_test 5_PL23/PL23_5
250	208	38,74	360	NS	646,648,648,649,649,650,650,651,651,652,652,651,651,650,650,649,649,648,648,647,647,640,640,639,639,638,638,637,637,638,638,640,640,646,	244,244,245,245,246,246,248,248,251,251,253,253,256,256,257,257,258,258,259,259,260,260,259,259,258,258,257,257,245,245,244,244,243,243,	/Volumes/Promise RAID 2/Alf/for_Thea/experiments/quantification_test 5_PL23/str_data/NS/360/PL23_PMA_360NSimage_hoescht382.TIF PL23_PMA_360NSimage_568381.tif	1750	38,74	0	preAnalysis	none	none	360 NS	qt_5_PL23_man02	/Volumes/Promise RAID/Alf/for_Thea/experiments/quantification_test 5_PL23/PL23_5
251	308	65,494	360	NS	1140,1141,1141,1144,1144,1146,1146,1147,1147,1148,1148,1149,1149,1150,1150,1151,1151,1150,1150,1149,1149,1148,1148,1147,1147,1145,1145,1137,1137,1135,1135,1134,1134,1133,1133,1132,1132,1131,1131,1132,1132,1133,1133,1134,1134,1135,1135,1137,1137,1139,1139,1140,	248,248,247,247,248,248,249,249,250,250,251,251,253,253,255,255,260,260,262,262,264,264,265,265,266,266,267,267,266,266,265,265,264,264,262,262,259,259,255,255,253,253,251,251,250,250,249,249,248,248,247,247,	/Volumes/Promise RAID 2/Alf/for_Thea/experiments/quantification_test 5_PL23/str_data/NS/360/PL23_PMA_360NSimage_hoescht382.TIF PL23_PMA_360NSimage_568381.tif	1750	65,494	0	preAnalysis	none	none	360 NS	qt_5_PL23_man02	/Volumes/Promise RAID/Alf/for_Thea/experiments/quantification_test 5_PL23/PL23_5
252	204	36,103	360	NS	384,386,386,388,388,390,390,391,391,392,392,393,393,392,392,391,391,389,389,385,385,383,383,382,382,381,381,380,380,379,379,378,378,377,377,378,378,381,381,384,	256,256,257,257,259,259,260,260,261,261,263,263,269,269,271,271,272,272,273,273,272,272,271,271,270,270,269,269,268,268,266,266,262,262,261,261,256,256,255,255,	/Volumes/Promise RAID 2/Alf/for_Thea/experiments/quantification_test 5_PL23/str_data/NS/360/PL23_PMA_360NSimage_hoescht382.TIF PL23_PMA_360NSimage_568381.tif	1750	36,103	0	preAnalysis	none	none	360 NS	qt_5_PL23_man02	/Volumes/Promise RAID/Alf/for_Thea/experiments/quantification_test 5_PL23/PL23_5
253	226	65,226	360	NS	797,798,798,799,799,800,800,801,801,800,800,799,799,798,798,797,797,795,795,786,786,784,784,783,783,782,782,783,783,784,784,785,785,787,787,788,788,790,790,797,	270,270,271,271,272,272,273,273,279,279,280,280,281,281,282,282,283,283,284,284,283,283,282,282,280,280,275,275,274,274,273,273,272,272,271,271,270,270,269,269,	/Volumes/Promise RAID 2/Alf/for_Thea/experiments/quantification_test 5_PL23/str_data/NS/360/PL23_PMA_360NSimage_hoescht382.TIF PL23_PMA_360NSimage_568381.tif	1750	65,226	0	preAnalysis	none	none	360 NS	qt_5_PL23_man02	/Volumes/Promise RAID/Alf/for_Thea/experiments/quantification_test 5_PL23/PL23_5
254	140	27,85	360	NS	46,47,47,48,48,49,49,48,48,47,47,46,46,40,40,38,38,37,37,36,36,35,35,36,36,37,37,38,38,39,39,40,40,41,41,46,	272,272,274,274,277,277,281,281,283,283,284,284,285,285,284,284,283,283,282,282,280,280,279,279,277,277,276,276,275,275,274,274,272,272,271,271,	/Volumes/Promise RAID 2/Alf/for_Thea/experiments/quantification_test 5_PL23/str_data/NS/360/PL23_PMA_360NSimage_hoescht382.TIF PL23_PMA_360NSimage_568381.tif	1750	27,85	0	preAnalysis	none	none	360 NS	qt_5_PL23_man02	/Volumes/Promise RAID/Alf/for_Thea/experiments/quantification_test 5_PL23/PL23_5
255	244	54,422	360	NS	1167,1169,1169,1170,1170,1171,1171,1172,1172,1171,1171,1170,1170,1169,1169,1167,1167,1163,1163,1161,1161,1160,1160,1159,1159,1158,1158,1157,1157,1158,1158,1159,1159,1160,1160,1161,1161,1164,1164,1167,	292,292,293,293,294,294,295,295,306,306,308,308,309,309,310,310,311,311,310,310,309,309,308,308,307,307,306,306,296,296,295,295,294,294,293,293,292,292,291,291,	/Volumes/Promise RAID 2/Alf/for_Thea/experiments/quantification_test 5_PL23/str_data/NS/360/PL23_PMA_360NSimage_hoescht382.TIF PL23_PMA_360NSimage_568381.tif	1750	54,422	0	preAnalysis	none	none	360 NS	qt_5_PL23_man02	/Volumes/Promise RAID/Alf/for_Thea/experiments/quantification_test 5_PL23/PL23_5
256	161	26,938	360	NS	151,152,152,153,153,154,154,155,155,154,154,153,153,151,151,147,147,145,145,143,143,142,142,143,143,145,145,151,	305,305,306,306,307,307,309,309,315,315,317,317,318,318,319,319,318,318,317,317,315,315,307,307,305,305,304,304,	/Volumes/Promise RAID 2/Alf/for_Thea/experiments/quantification_test 5_PL23/str_data/NS/360/PL23_PMA_360NSimage_hoescht382.TIF PL23_PMA_360NSimage_568381.tif	1750	26,938	0	preAnalysis	none	none	360 NS	qt_5_PL23_man02	/Volumes/Promise RAID/Alf/for_Thea/experiments/quantification_test 5_PL23/PL23_5
257	240	36,058	360	NS	1217,1220,1220,1221,1221,1222,1222,1221,1221,1220,1220,1219,1219,1217,1217,1215,1215,1212,1212,1210,1210,1209,1209,1207,1207,1206,1206,1205,1205,1204,1204,1205,1205,1206,1206,1208,1208,1217,	339,339,340,340,341,341,348,348,350,350,351,351,353,353,354,354,355,355,354,354,353,353,352,352,351,351,350,350,348,348,343,343,341,341,339,339,338,338,	/Volumes/Promise RAID 2/Alf/for_Thea/experiments/quantification_test 5_PL23/str_data/NS/360/PL23_PMA_360NSimage_hoescht382.TIF PL23_PMA_360NSimage_568381.tif	1750	36,058	0	preAnalysis	none	none	360 NS	qt_5_PL23_man02	/Volumes/Promise RAID/Alf/for_Thea/experiments/quantification_test 5_PL23/PL23_5
258	337	38,751	360	NS	1328,1330,1330,1332,1332,1333,1333,1334,1334,1335,1335,1336,1336,1337,1337,1338,1338,1339,1339,1340,1340,1339,1339,1338,1338,1336,1336,1334,1334,1332,1332,1324,1324,1322,1322,1321,1321,1320,1320,1319,1319,1318,1318,1319,1319,1320,1320,1321,1321,1322,1322,1323,1323,1324,1324,1325,1325,1326,1326,1328,	340,340,341,341,342,342,343,343,344,344,345,345,346,346,347,347,348,348,352,352,353,353,356,356,358,358,359,359,360,360,361,361,360,360,359,359,358,358,356,356,354,354,351,351,347,347,346,346,344,344,343,343,342,342,341,341,340,340,339,339,	/Volumes/Promise RAID 2/Alf/for_Thea/experiments/quantification_test 5_PL23/str_data/NS/360/PL23_PMA_360NSimage_hoescht382.TIF PL23_PMA_360NSimage_568381.tif	1750	38,751	0	preAnalysis	none	none	360 NS	qt_5_PL23_man02	/Volumes/Promise RAID/Alf/for_Thea/experiments/quantification_test 5_PL23/PL23_5
259	166	38,771	360	NS	173,175,175,176,176,177,177,178,178,179,179,178,178,177,177,172,172,167,167,166,166,165,165,164,164,163,163,164,164,165,165,167,167,169,169,173,	354,354,355,355,356,356,357,357,359,359,363,363,364,364,366,366,367,367,366,366,364,364,362,362,360,360,357,357,356,356,355,355,354,354,353,353,	/Volumes/Promise RAID 2/Alf/for_Thea/experiments/quantification_test 5_PL23/str_data/NS/360/PL23_PMA_360NSimage_hoescht382.TIF PL23_PMA_360NSimage_568381.tif	1750	38,771	0	preAnalysis	none	none	360 NS	qt_5_PL23_man02	/Volumes/Promise RAID/Alf/for_Thea/experiments/quantification_test 5_PL23/PL23_5
260	241	35,593	360	NS	270,272,272,273,273,275,275,276,276,277,277,276,276,275,275,274,274,273,273,268,268,266,266,265,265,264,264,263,263,262,262,261,261,262,262,263,263,264,264,265,265,267,267,270,	358,358,362,362,363,363,364,364,371,371,373,373,375,375,376,376,377,377,378,378,377,377,376,376,375,375,374,374,372,372,368,368,363,363,361,361,360,360,359,359,358,358,357,357,	/Volumes/Promise RAID 2/Alf/for_Thea/experiments/quantification_test 5_PL23/str_data/NS/360/PL23_PMA_360NSimage_hoescht382.TIF PL23_PMA_360NSimage_568381.tif	1750	35,593	0	preAnalysis	none	none	360 NS	qt_5_PL23_man02	/Volumes/Promise RAID/Alf/for_Thea/experiments/quantification_test 5_PL23/PL23_5
261	358	44,592	360	NS	1265,1267,1267,1268,1268,1269,1269,1270,1270,1271,1271,1272,1272,1273,1273,1276,1276,1278,1278,1279,1279,1281,1281,1284,1284,1289,1289,1290,1290,1291,1291,1292,1292,1291,1291,1287,1287,1279,1279,1270,1270,1268,1268,1266,1266,1264,1264,1253,1253,1251,1251,1250,1250,1249,1249,1250,1250,1251,1251,1253,1253,1255,1255,1257,1257,1259,1259,1265,	373,373,375,375,376,376,377,377,378,378,377,377,378,378,377,377,376,376,375,375,374,374,373,373,372,372,373,373,374,374,375,375,380,380,381,381,382,382,381,381,382,382,383,383,384,384,385,385,384,384,383,383,382,382,378,378,377,377,376,376,375,375,374,374,373,373,372,372,	/Volumes/Promise RAID 2/Alf/for_Thea/experiments/quantification_test 5_PL23/str_data/NS/360/PL23_PMA_360NSimage_hoescht382.TIF PL23_PMA_360NSimage_568381.tif	1750	44,592	0	preAnalysis	none	none	360 NS	qt_5_PL23_man02	/Volumes/Promise RAID/Alf/for_Thea/experiments/quantification_test 5_PL23/PL23_5
262	193	39,668	360	NS	328,329,329,330,330,331,331,332,332,331,331,330,330,329,329,323,323,321,321,319,319,318,318,317,317,318,318,319,319,320,320,323,323,328,	387,387,388,388,389,389,391,391,396,396,399,399,401,401,402,402,401,401,400,400,399,399,397,397,390,390,389,389,388,388,387,387,386,386,	/Volumes/Promise RAID 2/Alf/for_Thea/experiments/quantification_test 5_PL23/str_data/NS/360/PL23_PMA_360NSimage_hoescht382.TIF PL23_PMA_360NSimage_568381.tif	1750	39,668	0	preAnalysis	none	none	360 NS	qt_5_PL23_man02	/Volumes/Promise RAID/Alf/for_Thea/experiments/quantification_test 5_PL23/PL23_5
263	241	42,925	360	NS	1114,1116,1116,1117,1117,1118,1118,1117,1117,1118,1118,1117,1117,1116,1116,1115,1115,1114,1114,1112,1112,1106,1106,1100,1100,1098,1098,1097,1097,1098,1098,1099,1099,1100,1100,1103,1103,1105,1105,1107,1107,1114,	391,391,393,393,395,395,396,396,397,397,399,399,401,401,402,402,403,403,404,404,405,405,404,404,403,403,401,401,398,398,395,395,394,394,393,393,392,392,391,391,390,390,	/Volumes/Promise RAID 2/Alf/for_Thea/experiments/quantification_test 5_PL23/str_data/NS/360/PL23_PMA_360NSimage_hoescht382.TIF PL23_PMA_360NSimage_568381.tif	1750	42,925	0	preAnalysis	none	none	360 NS	qt_5_PL23_man02	/Volumes/Promise RAID/Alf/for_Thea/experiments/quantification_test 5_PL23/PL23_5
264	257	152,63	360	NS	660,661,661,663,663,664,664,665,665,666,666,667,667,666,666,665,665,664,664,663,663,662,662,660,660,657,657,655,655,654,654,653,653,652,652,651,651,652,652,653,653,654,654,655,655,660,	413,413,414,414,415,415,416,416,417,417,420,420,424,424,426,426,428,428,430,430,432,432,433,433,434,434,433,433,432,432,430,430,428,428,426,426,422,422,415,415,414,414,413,413,412,412,	/Volumes/Promise RAID 2/Alf/for_Thea/experiments/quantification_test 5_PL23/str_data/NS/360/PL23_PMA_360NSimage_hoescht382.TIF PL23_PMA_360NSimage_568381.tif	1750	152,63	0	preAnalysis	none	none	360 NS	qt_5_PL23_man02	/Volumes/Promise RAID/Alf/for_Thea/experiments/quantification_test 5_PL23/PL23_5
265	459	112,017	360	NS	305,307,307,308,308,310,310,311,311,312,312,313,313,312,312,311,311,312,312,311,311,308,308,309,309,310,310,311,311,312,312,313,313,314,314,315,315,314,314,313,313,311,311,306,306,303,303,302,302,301,301,300,300,299,299,298,298,299,299,300,300,301,301,302,302,299,299,298,298,297,297,296,296,295,295,294,294,295,295,296,296,297,297,305,	433,433,434,434,435,435,437,437,438,438,440,440,442,442,443,443,444,444,448,448,449,449,451,451,455,455,456,456,457,457,458,458,459,459,461,461,465,465,466,466,467,467,468,468,467,467,466,466,465,465,462,462,460,460,458,458,455,455,452,452,451,451,449,449,447,447,446,446,445,445,443,443,441,441,439,439,437,437,434,434,433,433,432,432,	/Volumes/Promise RAID 2/Alf/for_Thea/experiments/quantification_test 5_PL23/str_data/NS/360/PL23_PMA_360NSimage_hoescht382.TIF PL23_PMA_360NSimage_568381.tif	1750	112,017	0	preAnalysis	none	none	360 NS	qt_5_PL23_man02	/Volumes/Promise RAID/Alf/for_Thea/experiments/quantification_test 5_PL23/PL23_5
266	209	41	360	NS	1020,1022,1022,1023,1023,1024,1024,1023,1023,1022,1022,1021,1021,1019,1019,1013,1013,1011,1011,1010,1010,1009,1009,1008,1008,1009,1009,1010,1010,1012,1012,1016,1016,1020,	449,449,450,450,452,452,460,460,461,461,462,462,463,463,464,464,463,463,462,462,461,461,459,459,453,453,451,451,450,450,449,449,448,448,	/Volumes/Promise RAID 2/Alf/for_Thea/experiments/quantification_test 5_PL23/str_data/NS/360/PL23_PMA_360NSimage_hoescht382.TIF PL23_PMA_360NSimage_568381.tif	1750	41	0	preAnalysis	none	none	360 NS	qt_5_PL23_man02	/Volumes/Promise RAID/Alf/for_Thea/experiments/quantification_test 5_PL23/PL23_5
267	140	26,993	360	NS	27,30,30,31,31,32,32,31,31,30,30,28,28,25,25,22,22,21,21,20,20,21,21,22,22,23,23,24,24,26,26,27,	457,457,458,458,459,459,468,468,469,469,470,470,471,471,470,470,469,469,467,467,461,461,460,460,459,459,458,458,457,457,456,456,	/Volumes/Promise RAID 2/Alf/for_Thea/experiments/quantification_test 5_PL23/str_data/NS/360/PL23_PMA_360NSimage_hoescht382.TIF PL23_PMA_360NSimage_568381.tif	1750	26,993	0	preAnalysis	none	none	360 NS	qt_5_PL23_man02	/Volumes/Promise RAID/Alf/for_Thea/experiments/quantification_test 5_PL23/PL23_5
268	187	211,914	360	NS	213,216,216,217,217,218,218,220,220,222,222,223,223,225,225,226,226,225,225,224,224,215,215,214,214,213,213,212,212,211,211,210,210,208,208,207,207,206,206,207,207,208,208,209,209,213,	458,458,459,459,460,460,461,461,462,462,463,463,464,464,466,466,470,470,471,471,472,472,471,471,470,470,469,469,468,468,466,466,465,465,464,464,462,462,461,461,459,459,458,458,457,457,	/Volumes/Promise RAID 2/Alf/for_Thea/experiments/quantification_test 5_PL23/str_data/NS/360/PL23_PMA_360NSimage_hoescht382.TIF PL23_PMA_360NSimage_568381.tif	1750	211,914	0	preAnalysis	none	none	360 NS	qt_5_PL23_man02	/Volumes/Promise RAID/Alf/for_Thea/experiments/quantification_test 5_PL23/PL23_5
269	166	35,319	360	NS	516,518,518,519,519,520,520,521,521,522,522,521,521,520,520,518,518,514,514,513,513,511,511,510,510,509,509,508,508,507,507,508,508,509,509,510,510,511,511,516,	462,462,463,463,464,464,465,465,467,467,472,472,473,473,474,474,475,475,476,476,475,475,474,474,473,473,472,472,470,470,465,465,464,464,463,463,462,462,461,461,	/Volumes/Promise RAID 2/Alf/for_Thea/experiments/quantification_test 5_PL23/str_data/NS/360/PL23_PMA_360NSimage_hoescht382.TIF PL23_PMA_360NSimage_568381.tif	1750	35,319	0	preAnalysis	none	none	360 NS	qt_5_PL23_man02	/Volumes/Promise RAID/Alf/for_Thea/experiments/quantification_test 5_PL23/PL23_5
270	167	29,521	360	NS	157,158,158,159,159,161,161,163,163,164,164,163,163,162,162,158,158,154,154,153,153,152,152,147,147,146,146,145,145,146,146,147,147,148,148,149,149,150,150,152,152,156,156,157,	471,471,470,470,471,471,472,472,474,474,478,478,479,479,480,480,479,479,482,482,484,484,485,485,484,484,482,482,481,481,479,479,476,476,475,475,473,473,472,472,471,471,470,470,	/Volumes/Promise RAID 2/Alf/for_Thea/experiments/quantification_test 5_PL23/str_data/NS/360/PL23_PMA_360NSimage_hoescht382.TIF PL23_PMA_360NSimage_568381.tif	1750	29,521	0	preAnalysis	none	none	360 NS	qt_5_PL23_man02	/Volumes/Promise RAID/Alf/for_Thea/experiments/quantification_test 5_PL23/PL23_5
271	227	44,982	360	NS	631,634,634,636,636,638,638,639,639,640,640,639,639,638,638,637,637,635,635,633,633,629,629,626,626,625,625,624,624,623,623,622,622,623,623,624,624,625,625,627,627,630,630,631,	480,480,481,481,482,482,483,483,486,486,490,490,492,492,493,493,494,494,495,495,496,496,495,495,494,494,493,493,492,492,491,491,484,484,483,483,482,482,481,481,480,480,479,479,	/Volumes/Promise RAID 2/Alf/for_Thea/experiments/quantification_test 5_PL23/str_data/NS/360/PL23_PMA_360NSimage_hoescht382.TIF PL23_PMA_360NSimage_568381.tif	1750	44,982	0	preAnalysis	none	none	360 NS	qt_5_PL23_man02	/Volumes/Promise RAID/Alf/for_Thea/experiments/quantification_test 5_PL23/PL23_5
272	228	38,693	360	NS	1086,1088,1088,1089,1089,1090,1090,1091,1091,1092,1092,1093,1093,1092,1092,1091,1091,1090,1090,1089,1089,1083,1083,1081,1081,1079,1079,1078,1078,1077,1077,1076,1076,1077,1077,1079,1079,1081,1081,1086,	504,504,505,505,506,506,507,507,508,508,510,510,516,516,517,517,518,518,519,519,520,520,519,519,518,518,517,517,516,516,514,514,506,506,505,505,504,504,503,503,	/Volumes/Promise RAID 2/Alf/for_Thea/experiments/quantification_test 5_PL23/str_data/NS/360/PL23_PMA_360NSimage_hoescht382.TIF PL23_PMA_360NSimage_568381.tif	1750	38,693	0	preAnalysis	none	none	360 NS	qt_5_PL23_man02	/Volumes/Promise RAID/Alf/for_Thea/experiments/quantification_test 5_PL23/PL23_5
273	218	67,927	360	NS	1141,1143,1143,1144,1144,1145,1145,1146,1146,1145,1145,1144,1144,1143,1143,1142,1142,1140,1140,1138,1138,1134,1134,1132,1132,1131,1131,1130,1130,1129,1129,1130,1130,1131,1131,1132,1132,1133,1133,1134,1134,1141,	516,516,517,517,518,518,522,522,523,523,526,526,528,528,529,529,530,530,531,531,532,532,531,531,530,530,529,529,527,527,522,522,519,519,518,518,517,517,516,516,515,515,	/Volumes/Promise RAID 2/Alf/for_Thea/experiments/quantification_test 5_PL23/str_data/NS/360/PL23_PMA_360NSimage_hoescht382.TIF PL23_PMA_360NSimage_568381.tif	1750	67,927	0	preAnalysis	none	none	360 NS	qt_5_PL23_man02	/Volumes/Promise RAID/Alf/for_Thea/experiments/quantification_test 5_PL23/PL23_5
274	219	36,858	360	NS	871,875,875,876,876,877,877,878,878,879,879,878,878,877,877,876,876,873,873,867,867,866,866,865,865,864,864,863,863,864,864,865,865,866,866,868,868,871,	519,519,520,520,521,521,522,522,523,523,530,530,532,532,533,533,534,534,535,535,534,534,533,533,532,532,531,531,523,523,521,521,520,520,519,519,518,518,	/Volumes/Promise RAID 2/Alf/for_Thea/experiments/quantification_test 5_PL23/str_data/NS/360/PL23_PMA_360NSimage_hoescht382.TIF PL23_PMA_360NSimage_568381.tif	1750	36,858	0	preAnalysis	none	none	360 NS	qt_5_PL23_man02	/Volumes/Promise RAID/Alf/for_Thea/experiments/quantification_test 5_PL23/PL23_5
275	212	38,505	360	NS	776,777,777,778,778,779,779,778,778,777,777,775,775,774,774,772,772,765,765,764,764,763,763,764,764,765,765,766,766,769,769,776,	530,530,531,531,532,532,539,539,541,541,542,542,543,543,544,544,545,545,544,544,543,543,535,535,533,533,531,531,530,530,529,529,	/Volumes/Promise RAID 2/Alf/for_Thea/experiments/quantification_test 5_PL23/str_data/NS/360/PL23_PMA_360NSimage_hoescht382.TIF PL23_PMA_360NSimage_568381.tif	1750	38,505	0	preAnalysis	none	none	360 NS	qt_5_PL23_man02	/Volumes/Promise RAID/Alf/for_Thea/experiments/quantification_test 5_PL23/PL23_5
276	221	39,014	360	NS	943,946,946,947,947,948,948,949,949,950,950,949,949,948,948,947,947,946,946,944,944,937,937,936,936,935,935,934,934,933,933,934,934,935,935,936,936,937,937,941,941,943,	535,535,536,536,537,537,538,538,541,541,544,544,547,547,548,548,549,549,550,550,551,551,550,550,549,549,547,547,545,545,539,539,538,538,537,537,536,536,535,535,534,534,	/Volumes/Promise RAID 2/Alf/for_Thea/experiments/quantification_test 5_PL23/str_data/NS/360/PL23_PMA_360NSimage_hoescht382.TIF PL23_PMA_360NSimage_568381.tif	1750	39,014	0	preAnalysis	none	none	360 NS	qt_5_PL23_man02	/Volumes/Promise RAID/Alf/for_Thea/experiments/quantification_test 5_PL23/PL23_5
277	146	33,459	360	NS	249,252,252,253,253,254,254,255,255,254,254,253,253,251,251,247,247,246,246,243,243,242,242,241,241,242,242,243,243,246,246,249,	550,550,551,551,553,553,555,555,557,557,560,560,561,561,562,562,563,563,562,562,561,561,559,559,553,553,551,551,550,550,549,549,	/Volumes/Promise RAID 2/Alf/for_Thea/experiments/quantification_test 5_PL23/str_data/NS/360/PL23_PMA_360NSimage_hoescht382.TIF PL23_PMA_360NSimage_568381.tif	1750	33,459	0	preAnalysis	none	none	360 NS	qt_5_PL23_man02	/Volumes/Promise RAID/Alf/for_Thea/experiments/quantification_test 5_PL23/PL23_5
278	188	47,723	360	NS	714,717,717,718,718,719,719,720,720,719,719,718,718,717,717,716,716,711,711,709,709,708,708,707,707,706,706,705,705,706,706,707,707,708,708,709,709,713,713,714,	554,554,555,555,557,557,560,560,564,564,567,567,568,568,569,569,570,570,569,569,568,568,567,567,566,566,565,565,560,560,558,558,557,557,556,556,554,554,553,553,	/Volumes/Promise RAID 2/Alf/for_Thea/experiments/quantification_test 5_PL23/str_data/NS/360/PL23_PMA_360NSimage_hoescht382.TIF PL23_PMA_360NSimage_568381.tif	1750	47,723	0	preAnalysis	none	none	360 NS	qt_5_PL23_man02	/Volumes/Promise RAID/Alf/for_Thea/experiments/quantification_test 5_PL23/PL23_5
279	256	56,668	360	NS	1128,1130,1130,1131,1131,1132,1132,1133,1133,1134,1134,1133,1133,1132,1132,1127,1127,1118,1118,1117,1117,1116,1116,1115,1115,1114,1114,1113,1113,1114,1114,1115,1115,1118,1118,1128,	568,568,569,569,570,570,572,572,574,574,578,578,580,580,581,581,582,582,581,581,580,580,579,579,577,577,574,574,571,571,570,570,568,568,567,567,	/Volumes/Promise RAID 2/Alf/for_Thea/experiments/quantification_test 5_PL23/str_data/NS/360/PL23_PMA_360NSimage_hoescht382.TIF PL23_PMA_360NSimage_568381.tif	1750	56,668	0	preAnalysis	none	none	360 NS	qt_5_PL23_man02	/Volumes/Promise RAID/Alf/for_Thea/experiments/quantification_test 5_PL23/PL23_5
280	169	38,538	360	NS	377,380,380,381,381,382,382,383,383,382,382,381,381,380,380,379,379,377,377,373,373,371,371,370,370,369,369,370,370,371,371,372,372,373,373,374,374,377,	593,593,594,594,596,596,598,598,602,602,604,604,605,605,606,606,607,607,608,608,607,607,606,606,604,604,597,597,596,596,595,595,594,594,593,593,592,592,	/Volumes/Promise RAID 2/Alf/for_Thea/experiments/quantification_test 5_PL23/str_data/NS/360/PL23_PMA_360NSimage_hoescht382.TIF PL23_PMA_360NSimage_568381.tif	1750	38,538	0	preAnalysis	none	none	360 NS	qt_5_PL23_man02	/Volumes/Promise RAID/Alf/for_Thea/experiments/quantification_test 5_PL23/PL23_5
281	202	37,411	360	NS	928,932,932,934,934,935,935,936,936,937,937,936,936,935,935,933,933,931,931,928,928,925,925,924,924,923,923,922,922,921,921,922,922,923,923,924,924,927,927,928,	602,602,603,603,605,605,606,606,607,607,613,613,615,615,616,616,617,617,618,618,617,617,616,616,615,615,613,613,611,611,606,606,604,604,603,603,602,602,601,601,	/Volumes/Promise RAID 2/Alf/for_Thea/experiments/quantification_test 5_PL23/str_data/NS/360/PL23_PMA_360NSimage_hoescht382.TIF PL23_PMA_360NSimage_568381.tif	1750	37,411	0	preAnalysis	none	none	360 NS	qt_5_PL23_man02	/Volumes/Promise RAID/Alf/for_Thea/experiments/quantification_test 5_PL23/PL23_5
282	203	42,35	360	NS	882,883,883,884,884,885,885,886,886,885,885,884,884,883,883,881,881,877,877,875,875,874,874,873,873,872,872,871,871,872,872,873,873,874,874,876,876,882,	625,625,626,626,628,628,630,630,637,637,638,638,639,639,640,640,641,641,640,640,639,639,638,638,637,637,635,635,628,628,627,627,626,626,625,625,624,624,	/Volumes/Promise RAID 2/Alf/for_Thea/experiments/quantification_test 5_PL23/str_data/NS/360/PL23_PMA_360NSimage_hoescht382.TIF PL23_PMA_360NSimage_568381.tif	1750	42,35	0	preAnalysis	none	none	360 NS	qt_5_PL23_man02	/Volumes/Promise RAID/Alf/for_Thea/experiments/quantification_test 5_PL23/PL23_5
283	198	42,949	360	NS	684,685,685,686,686,687,687,688,688,687,687,686,686,685,685,683,683,676,676,675,675,674,674,673,673,674,674,675,675,676,676,677,677,684,	633,633,634,634,636,636,638,638,643,643,645,645,646,646,647,647,648,648,647,647,646,646,645,645,637,637,635,635,634,634,633,633,632,632,	/Volumes/Promise RAID 2/Alf/for_Thea/experiments/quantification_test 5_PL23/str_data/NS/360/PL23_PMA_360NSimage_hoescht382.TIF PL23_PMA_360NSimage_568381.tif	1750	42,949	0	preAnalysis	none	none	360 NS	qt_5_PL23_man02	/Volumes/Promise RAID/Alf/for_Thea/experiments/quantification_test 5_PL23/PL23_5
284	243	35,267	360	NS	1310,1311,1311,1313,1313,1314,1314,1315,1315,1314,1314,1313,1313,1311,1311,1305,1305,1303,1303,1301,1301,1300,1300,1299,1299,1298,1298,1297,1297,1298,1298,1299,1299,1301,1301,1302,1302,1310,	644,644,645,645,647,647,648,648,656,656,657,657,659,659,660,660,659,659,658,658,657,657,656,656,655,655,651,651,648,648,646,646,645,645,644,644,643,643,	/Volumes/Promise RAID 2/Alf/for_Thea/experiments/quantification_test 5_PL23/str_data/NS/360/PL23_PMA_360NSimage_hoescht382.TIF PL23_PMA_360NSimage_568381.tif	1750	35,267	0	preAnalysis	none	none	360 NS	qt_5_PL23_man02	/Volumes/Promise RAID/Alf/for_Thea/experiments/quantification_test 5_PL23/PL23_5
285	231	194,364	360	NS	681,683,683,685,685,687,687,688,688,689,689,690,690,689,689,687,687,676,676,673,673,672,672,671,671,672,672,673,673,674,674,676,676,681,	676,676,677,677,678,678,679,679,680,680,683,683,687,687,689,689,690,690,689,689,688,688,687,687,680,680,678,678,677,677,676,676,675,675,	/Volumes/Promise RAID 2/Alf/for_Thea/experiments/quantification_test 5_PL23/str_data/NS/360/PL23_PMA_360NSimage_hoescht382.TIF PL23_PMA_360NSimage_568381.tif	1750	194,364	0	preAnalysis	none	none	360 NS	qt_5_PL23_man02	/Volumes/Promise RAID/Alf/for_Thea/experiments/quantification_test 5_PL23/PL23_5
286	237	38,662	360	NS	938,941,941,942,942,943,943,944,944,945,945,946,946,945,945,944,944,942,942,935,935,933,933,932,932,931,931,930,930,929,929,930,930,931,931,933,933,937,937,938,	712,712,713,713,714,714,715,715,716,716,718,718,726,726,727,727,728,728,729,729,728,728,727,727,725,725,724,724,721,721,717,717,714,714,713,713,712,712,711,711,	/Volumes/Promise RAID 2/Alf/for_Thea/experiments/quantification_test 5_PL23/str_data/NS/360/PL23_PMA_360NSimage_hoescht382.TIF PL23_PMA_360NSimage_568381.tif	1750	38,662	0	preAnalysis	none	none	360 NS	qt_5_PL23_man02	/Volumes/Promise RAID/Alf/for_Thea/experiments/quantification_test 5_PL23/PL23_5
287	279	91,57	360	NS	629,630,630,631,631,632,632,634,634,635,635,636,636,635,635,634,634,633,633,632,632,627,627,623,623,620,620,619,619,618,618,617,617,618,618,620,620,621,621,622,622,623,623,629,	716,716,717,717,718,718,719,719,720,720,723,723,726,726,729,729,733,733,734,734,735,735,734,734,733,733,732,732,731,731,730,730,724,724,723,723,721,721,717,717,716,716,715,715,	/Volumes/Promise RAID 2/Alf/for_Thea/experiments/quantification_test 5_PL23/str_data/NS/360/PL23_PMA_360NSimage_hoescht382.TIF PL23_PMA_360NSimage_568381.tif	1750	91,57	0	preAnalysis	none	none	360 NS	qt_5_PL23_man02	/Volumes/Promise RAID/Alf/for_Thea/experiments/quantification_test 5_PL23/PL23_5
288	194	38,727	360	NS	716,717,717,720,720,722,722,723,723,725,725,726,726,727,727,726,726,725,725,723,723,721,721,715,715,714,714,713,713,712,712,711,711,710,710,711,711,712,712,713,713,715,715,716,	717,717,718,718,719,719,720,720,721,721,723,723,725,725,727,727,730,730,731,731,732,732,733,733,732,732,731,731,730,730,725,725,721,721,720,720,719,719,718,718,717,717,716,716,	/Volumes/Promise RAID 2/Alf/for_Thea/experiments/quantification_test 5_PL23/str_data/NS/360/PL23_PMA_360NSimage_hoescht382.TIF PL23_PMA_360NSimage_568381.tif	1750	38,727	0	preAnalysis	none	none	360 NS	qt_5_PL23_man02	/Volumes/Promise RAID/Alf/for_Thea/experiments/quantification_test 5_PL23/PL23_5
289	137	42,584	360	NS	94,96,96,97,97,98,98,99,99,98,98,97,97,93,93,91,91,88,88,87,87,86,86,87,87,89,89,91,91,94,	722,722,723,723,724,724,728,728,730,730,734,734,735,735,734,734,733,733,732,732,731,731,725,725,723,723,722,722,721,721,	/Volumes/Promise RAID 2/Alf/for_Thea/experiments/quantification_test 5_PL23/str_data/NS/360/PL23_PMA_360NSimage_hoescht382.TIF PL23_PMA_360NSimage_568381.tif	1750	42,584	0	preAnalysis	none	none	360 NS	qt_5_PL23_man02	/Volumes/Promise RAID/Alf/for_Thea/experiments/quantification_test 5_PL23/PL23_5
290	221	37,62	360	NS	893,895,895,896,896,897,897,898,898,899,899,898,898,897,897,896,896,895,895,894,894,887,887,885,885,884,884,883,883,882,882,883,883,884,884,885,885,886,886,888,888,893,	752,752,753,753,754,754,756,756,759,759,760,760,764,764,765,765,766,766,767,767,768,768,767,767,766,766,765,765,762,762,757,757,755,755,754,754,753,753,752,752,751,751,	/Volumes/Promise RAID 2/Alf/for_Thea/experiments/quantification_test 5_PL23/str_data/NS/360/PL23_PMA_360NSimage_hoescht382.TIF PL23_PMA_360NSimage_568381.tif	1750	37,62	0	preAnalysis	none	none	360 NS	qt_5_PL23_man02	/Volumes/Promise RAID/Alf/for_Thea/experiments/quantification_test 5_PL23/PL23_5
291	227	37,678	360	NS	1047,1048,1048,1049,1049,1050,1050,1051,1051,1052,1052,1053,1053,1052,1052,1051,1051,1050,1050,1048,1048,1046,1046,1042,1042,1040,1040,1039,1039,1038,1038,1037,1037,1036,1036,1035,1035,1036,1036,1037,1037,1038,1038,1040,1040,1047,	753,753,754,754,755,755,756,756,757,757,759,759,763,763,765,765,766,766,767,767,768,768,769,769,768,768,767,767,766,766,765,765,764,764,760,760,758,758,755,755,754,754,753,753,752,752,	/Volumes/Promise RAID 2/Alf/for_Thea/experiments/quantification_test 5_PL23/str_data/NS/360/PL23_PMA_360NSimage_hoescht382.TIF PL23_PMA_360NSimage_568381.tif	1750	37,678	0	preAnalysis	none	none	360 NS	qt_5_PL23_man02	/Volumes/Promise RAID/Alf/for_Thea/experiments/quantification_test 5_PL23/PL23_5
292	158	48,589	360	NS	250,252,252,253,253,252,252,251,251,250,250,249,249,248,248,246,246,243,243,240,240,239,239,238,238,239,239,240,240,241,241,243,243,245,245,250,	777,777,778,778,784,784,785,785,786,786,787,787,788,788,789,789,790,790,789,789,788,788,787,787,781,781,780,780,779,779,778,778,777,777,776,776,	/Volumes/Promise RAID 2/Alf/for_Thea/experiments/quantification_test 5_PL23/str_data/NS/360/PL23_PMA_360NSimage_hoescht382.TIF PL23_PMA_360NSimage_568381.tif	1750	48,589	0	preAnalysis	none	none	360 NS	qt_5_PL23_man02	/Volumes/Promise RAID/Alf/for_Thea/experiments/quantification_test 5_PL23/PL23_5
293	192	42,714	360	NS	987,991,991,993,993,994,994,995,995,994,994,993,993,992,992,991,991,987,987,986,986,982,982,981,981,980,980,979,979,978,978,979,979,980,980,982,982,987,	790,790,791,791,793,793,795,795,798,798,800,800,801,801,802,802,803,803,804,804,803,803,802,802,801,801,800,800,799,799,793,793,791,791,790,790,789,789,	/Volumes/Promise RAID 2/Alf/for_Thea/experiments/quantification_test 5_PL23/str_data/NS/360/PL23_PMA_360NSimage_hoescht382.TIF PL23_PMA_360NSimage_568381.tif	1750	42,714	0	preAnalysis	none	none	360 NS	qt_5_PL23_man02	/Volumes/Promise RAID/Alf/for_Thea/experiments/quantification_test 5_PL23/PL23_5
294	178	35,309	360	NS	425,427,427,428,428,429,429,430,430,429,429,428,428,427,427,424,424,419,419,418,418,417,417,416,416,415,415,416,416,417,417,418,418,420,420,425,	795,795,796,796,797,797,798,798,804,804,806,806,807,807,808,808,809,809,808,808,807,807,806,806,804,804,799,799,797,797,796,796,795,795,794,794,	/Volumes/Promise RAID 2/Alf/for_Thea/experiments/quantification_test 5_PL23/str_data/NS/360/PL23_PMA_360NSimage_hoescht382.TIF PL23_PMA_360NSimage_568381.tif	1750	35,309	0	preAnalysis	none	none	360 NS	qt_5_PL23_man02	/Volumes/Promise RAID/Alf/for_Thea/experiments/quantification_test 5_PL23/PL23_5
295	145	27,103	360	NS	61,63,63,64,64,65,65,64,64,63,63,60,60,58,58,57,57,54,54,53,53,52,52,51,51,52,52,53,53,55,55,56,56,57,57,61,	820,820,824,824,826,826,829,829,831,831,832,832,833,833,834,834,833,833,832,832,830,830,827,827,825,825,823,823,822,822,821,821,820,820,819,819,	/Volumes/Promise RAID 2/Alf/for_Thea/experiments/quantification_test 5_PL23/str_data/NS/360/PL23_PMA_360NSimage_hoescht382.TIF PL23_PMA_360NSimage_568381.tif	1750	27,103	0	preAnalysis	none	none	360 NS	qt_5_PL23_man02	/Volumes/Promise RAID/Alf/for_Thea/experiments/quantification_test 5_PL23/PL23_5
296	198	137,727	360	NS	223,224,224,226,226,228,228,229,229,228,228,227,227,225,225,223,223,216,216,215,215,213,213,212,212,211,211,212,212,214,214,217,217,223,	853,853,854,854,855,855,856,856,860,860,863,863,864,864,865,865,866,866,865,865,864,864,863,863,861,861,856,856,854,854,853,853,852,852,	/Volumes/Promise RAID 2/Alf/for_Thea/experiments/quantification_test 5_PL23/str_data/NS/360/PL23_PMA_360NSimage_hoescht382.TIF PL23_PMA_360NSimage_568381.tif	1750	137,727	0	preAnalysis	none	none	360 NS	qt_5_PL23_man02	/Volumes/Promise RAID/Alf/for_Thea/experiments/quantification_test 5_PL23/PL23_5
297	171	35,608	360	NS	610,612,612,613,613,614,614,615,615,614,614,613,613,612,612,610,610,604,604,602,602,601,601,600,600,599,599,601,601,604,604,607,607,610,	898,898,899,899,900,900,902,902,907,907,908,908,909,909,910,910,911,911,910,910,908,908,907,907,905,905,900,900,899,899,898,898,897,897,	/Volumes/Promise RAID 2/Alf/for_Thea/experiments/quantification_test 5_PL23/str_data/NS/360/PL23_PMA_360NSimage_hoescht382.TIF PL23_PMA_360NSimage_568381.tif	1750	35,608	0	preAnalysis	none	none	360 NS	qt_5_PL23_man02	/Volumes/Promise RAID/Alf/for_Thea/experiments/quantification_test 5_PL23/PL23_5
298	186	32,317	360	NS	417,420,420,421,421,422,422,421,421,420,420,419,419,416,416,414,414,413,413,412,412,410,410,408,408,407,407,408,408,409,409,410,410,411,411,412,412,417,	901,901,903,903,904,904,911,911,913,913,914,914,915,915,916,916,915,915,916,916,915,915,914,914,911,911,908,908,905,905,903,903,902,902,901,901,900,900,	/Volumes/Promise RAID 2/Alf/for_Thea/experiments/quantification_test 5_PL23/str_data/NS/360/PL23_PMA_360NSimage_hoescht382.TIF PL23_PMA_360NSimage_568381.tif	1750	32,317	0	preAnalysis	none	none	360 NS	qt_5_PL23_man02	/Volumes/Promise RAID/Alf/for_Thea/experiments/quantification_test 5_PL23/PL23_5
299	216	35,838	360	NS	267,273,273,275,275,276,276,277,277,278,278,279,279,278,278,277,277,276,276,275,275,271,271,266,266,264,264,263,263,262,262,261,261,259,259,258,258,259,259,260,260,261,261,262,262,264,264,267,	917,917,918,918,919,919,920,920,921,921,923,923,924,924,928,928,929,929,930,930,931,931,930,930,929,929,928,928,927,927,926,926,925,925,924,924,922,922,920,920,919,919,918,918,917,917,916,916,	/Volumes/Promise RAID 2/Alf/for_Thea/experiments/quantification_test 5_PL23/str_data/NS/360/PL23_PMA_360NSimage_hoescht382.TIF PL23_PMA_360NSimage_568381.tif	1750	35,838	0	preAnalysis	none	none	360 NS	qt_5_PL23_man02	/Volumes/Promise RAID/Alf/for_Thea/experiments/quantification_test 5_PL23/PL23_5
300	206	42,083	360	NS	808,809,809,810,810,811,811,812,812,811,811,810,810,808,808,807,807,804,804,803,803,801,801,799,799,798,798,797,797,796,796,797,797,798,798,800,800,801,801,808,	922,922,923,923,924,924,925,925,931,931,933,933,935,935,936,936,937,937,938,938,937,937,936,936,935,935,934,934,931,931,926,926,924,924,923,923,922,922,921,921,	/Volumes/Promise RAID 2/Alf/for_Thea/experiments/quantification_test 5_PL23/str_data/NS/360/PL23_PMA_360NSimage_hoescht382.TIF PL23_PMA_360NSimage_568381.tif	1750	42,083	0	preAnalysis	none	none	360 NS	qt_5_PL23_man02	/Volumes/Promise RAID/Alf/for_Thea/experiments/quantification_test 5_PL23/PL23_5
301	267	43,019	360	NS	1096,1099,1099,1100,1100,1101,1101,1102,1102,1103,1103,1102,1102,1101,1101,1100,1100,1098,1098,1097,1097,1094,1094,1090,1090,1087,1087,1086,1086,1085,1085,1084,1084,1083,1083,1084,1084,1085,1085,1086,1086,1087,1087,1088,1088,1090,1090,1096,	962,962,963,963,964,964,966,966,969,969,970,970,973,973,975,975,976,976,977,977,978,978,979,979,978,978,977,977,976,976,975,975,973,973,969,969,966,966,965,965,964,964,963,963,962,962,961,961,	/Volumes/Promise RAID 2/Alf/for_Thea/experiments/quantification_test 5_PL23/str_data/NS/360/PL23_PMA_360NSimage_hoescht382.TIF PL23_PMA_360NSimage_568381.tif	1750	43,019	0	preAnalysis	none	none	360 NS	qt_5_PL23_man02	/Volumes/Promise RAID/Alf/for_Thea/experiments/quantification_test 5_PL23/PL23_5
302	140	30,407	360	NS	263,267,267,268,268,269,269,268,268,267,267,266,266,265,265,259,259,257,257,256,256,255,255,256,256,257,257,258,258,260,260,263,	981,981,982,982,984,984,989,989,990,990,991,991,992,992,993,993,992,992,990,990,988,988,985,985,983,983,982,982,981,981,980,980,	/Volumes/Promise RAID 2/Alf/for_Thea/experiments/quantification_test 5_PL23/str_data/NS/360/PL23_PMA_360NSimage_hoescht382.TIF PL23_PMA_360NSimage_568381.tif	1750	30,407	0	preAnalysis	none	none	360 NS	qt_5_PL23_man02	/Volumes/Promise RAID/Alf/for_Thea/experiments/quantification_test 5_PL23/PL23_5
303	243	71,481	120	PMA	342,343,343,345,345,346,346,347,347,348,348,349,349,350,350,349,349,348,348,347,347,346,346,344,344,338,338,336,336,335,335,334,334,333,333,334,334,335,335,336,336,337,337,342,	7,7,8,8,9,9,11,11,12,12,13,13,16,16,17,17,20,20,22,22,23,23,24,24,25,25,24,24,23,23,22,22,20,20,12,12,9,9,8,8,7,7,6,6,	/Volumes/Promise RAID 2/Alf/for_Thea/experiments/quantification_test 5_PL23/str_data/PMA/120/PL23_PMA_120image_hoescht235.TIF PL23_PMA_120image_568234.tif	1750	71,481	0	preAnalysis	none	none	120 PMA	qt_5_PL23_man02	/Volumes/Promise RAID/Alf/for_Thea/experiments/quantification_test 5_PL23/PL23_5
304	303	86,644	120	PMA	1334,1337,1337,1338,1338,1340,1340,1341,1341,1342,1342,1343,1343,1342,1342,1341,1341,1339,1339,1337,1337,1332,1332,1330,1330,1328,1328,1326,1326,1325,1325,1324,1324,1325,1325,1326,1326,1327,1327,1328,1328,1330,1330,1333,1333,1334,	27,27,28,28,29,29,32,32,35,35,36,36,41,41,44,44,45,45,46,46,47,47,46,46,47,47,46,46,45,45,36,36,34,34,32,32,30,30,29,29,28,28,27,27,26,26,	/Volumes/Promise RAID 2/Alf/for_Thea/experiments/quantification_test 5_PL23/str_data/PMA/120/PL23_PMA_120image_hoescht235.TIF PL23_PMA_120image_568234.tif	1750	86,644	0	preAnalysis	none	none	120 PMA	qt_5_PL23_man02	/Volumes/Promise RAID/Alf/for_Thea/experiments/quantification_test 5_PL23/PL23_5
305	257	96,195	120	PMA	509,512,512,513,513,514,514,513,513,512,512,511,511,510,510,508,508,506,506,504,504,498,498,496,496,495,495,494,494,493,493,494,494,495,495,496,496,498,498,500,500,503,503,505,505,509,	31,31,33,33,34,34,40,40,41,41,42,42,43,43,44,44,45,45,46,46,47,47,46,46,45,45,44,44,40,40,39,39,36,36,35,35,34,34,33,33,32,32,31,31,30,30,	/Volumes/Promise RAID 2/Alf/for_Thea/experiments/quantification_test 5_PL23/str_data/PMA/120/PL23_PMA_120image_hoescht235.TIF PL23_PMA_120image_568234.tif	1750	96,195	0	preAnalysis	none	none	120 PMA	qt_5_PL23_man02	/Volumes/Promise RAID/Alf/for_Thea/experiments/quantification_test 5_PL23/PL23_5
306	296	82,324	120	PMA	847,848,848,849,849,850,850,849,849,847,847,845,845,842,842,839,839,837,837,831,831,830,830,829,829,828,828,827,827,826,826,827,827,828,828,829,829,830,830,831,831,833,833,837,837,839,839,847,	35,35,36,36,37,37,44,44,46,46,47,47,48,48,49,49,50,50,51,51,50,50,49,49,48,48,47,47,45,45,43,43,42,42,40,40,39,39,38,38,37,37,36,36,35,35,34,34,	/Volumes/Promise RAID 2/Alf/for_Thea/experiments/quantification_test 5_PL23/str_data/PMA/120/PL23_PMA_120image_hoescht235.TIF PL23_PMA_120image_568234.tif	1750	82,324	0	preAnalysis	none	none	120 PMA	qt_5_PL23_man02	/Volumes/Promise RAID/Alf/for_Thea/experiments/quantification_test 5_PL23/PL23_5
307	311	79,238	120	PMA	819,820,820,821,821,824,824,826,826,827,827,828,828,829,829,830,830,832,832,833,833,834,834,833,833,832,832,830,830,822,822,821,821,820,820,819,819,818,818,816,816,814,814,812,812,811,811,810,810,811,811,812,812,813,813,816,816,819,	86,86,87,87,88,88,89,89,90,90,91,91,92,92,93,93,94,94,95,95,96,96,101,101,103,103,104,104,105,105,104,104,103,103,102,102,101,101,100,100,99,99,98,98,97,97,95,95,89,89,88,88,87,87,86,86,85,85,	/Volumes/Promise RAID 2/Alf/for_Thea/experiments/quantification_test 5_PL23/str_data/PMA/120/PL23_PMA_120image_hoescht235.TIF PL23_PMA_120image_568234.tif	1750	79,238	0	preAnalysis	none	none	120 PMA	qt_5_PL23_man02	/Volumes/Promise RAID/Alf/for_Thea/experiments/quantification_test 5_PL23/PL23_5
308	188	44,723	120	PMA	134,135,135,136,136,135,135,134,134,133,133,132,132,131,131,130,130,129,129,124,124,122,122,121,121,120,120,121,121,122,122,123,123,124,124,125,125,126,126,127,127,134,	92,92,93,93,99,99,101,101,102,102,103,103,104,104,105,105,106,106,107,107,106,106,105,105,104,104,99,99,97,97,96,96,95,95,94,94,93,93,92,92,91,91,	/Volumes/Promise RAID 2/Alf/for_Thea/experiments/quantification_test 5_PL23/str_data/PMA/120/PL23_PMA_120image_hoescht235.TIF PL23_PMA_120image_568234.tif	1750	44,723	0	preAnalysis	none	none	120 PMA	qt_5_PL23_man02	/Volumes/Promise RAID/Alf/for_Thea/experiments/quantification_test 5_PL23/PL23_5
309	289	76,647	120	PMA	926,927,927,928,928,929,929,930,930,931,931,930,930,931,931,930,930,929,929,928,928,927,927,924,924,920,920,917,917,916,916,915,915,914,914,913,913,912,912,913,913,914,914,915,915,916,916,917,917,919,919,926,	106,106,107,107,108,108,109,109,113,113,118,118,119,119,120,120,121,121,122,122,123,123,124,124,125,125,124,124,123,123,122,122,121,121,119,119,115,115,114,114,111,111,110,110,108,108,107,107,106,106,105,105,	/Volumes/Promise RAID 2/Alf/for_Thea/experiments/quantification_test 5_PL23/str_data/PMA/120/PL23_PMA_120image_hoescht235.TIF PL23_PMA_120image_568234.tif	1750	76,647	0	preAnalysis	none	none	120 PMA	qt_5_PL23_man02	/Volumes/Promise RAID/Alf/for_Thea/experiments/quantification_test 5_PL23/PL23_5
310	103	27,553	120	PMA	664,666,666,667,667,666,666,662,662,664,664,662,662,661,661,659,659,658,658,654,654,655,655,656,656,657,657,658,658,659,659,660,660,661,661,664,	125,125,126,126,129,129,131,131,132,132,133,133,134,134,136,136,138,138,139,139,134,134,131,131,130,130,129,129,128,128,127,127,125,125,124,124,	/Volumes/Promise RAID 2/Alf/for_Thea/experiments/quantification_test 5_PL23/str_data/PMA/120/PL23_PMA_120image_hoescht235.TIF PL23_PMA_120image_568234.tif	1750	27,553	0	preAnalysis	none	none	120 PMA	qt_5_PL23_man02	/Volumes/Promise RAID/Alf/for_Thea/experiments/quantification_test 5_PL23/PL23_5
311	327	74,59	120	PMA	1077,1080,1080,1081,1081,1083,1083,1084,1084,1085,1085,1086,1086,1085,1085,1086,1086,1085,1085,1084,1084,1083,1083,1082,1082,1079,1079,1070,1070,1067,1067,1066,1066,1065,1065,1064,1064,1065,1065,1066,1066,1068,1068,1069,1069,1071,1071,1076,1076,1077,	151,151,152,152,153,153,154,154,155,155,157,157,158,158,159,159,163,163,165,165,166,166,167,167,168,168,169,169,168,168,167,167,166,166,164,164,157,157,155,155,154,154,153,153,152,152,151,151,150,150,	/Volumes/Promise RAID 2/Alf/for_Thea/experiments/quantification_test 5_PL23/str_data/PMA/120/PL23_PMA_120image_hoescht235.TIF PL23_PMA_120image_568234.tif	1750	74,59	0	preAnalysis	none	none	120 PMA	qt_5_PL23_man02	/Volumes/Promise RAID/Alf/for_Thea/experiments/quantification_test 5_PL23/PL23_5
312	230	73,987	120	PMA	305,307,307,308,308,309,309,310,310,309,309,308,308,307,307,305,305,300,300,294,294,293,293,292,292,293,293,294,294,295,295,296,296,297,297,299,299,300,300,302,302,305,	177,177,178,178,179,179,180,180,187,187,189,189,190,190,191,191,192,192,193,193,192,192,191,191,184,184,183,183,182,182,181,181,180,180,179,179,178,178,177,177,176,176,	/Volumes/Promise RAID 2/Alf/for_Thea/experiments/quantification_test 5_PL23/str_data/PMA/120/PL23_PMA_120image_hoescht235.TIF PL23_PMA_120image_568234.tif	1750	73,987	0	preAnalysis	none	none	120 PMA	qt_5_PL23_man02	/Volumes/Promise RAID/Alf/for_Thea/experiments/quantification_test 5_PL23/PL23_5
313	217	47,032	120	PMA	39,43,43,44,44,45,45,46,46,45,45,44,44,43,43,41,41,38,38,30,30,29,29,28,28,29,29,30,30,32,32,33,33,34,34,35,35,37,37,39,	189,189,190,190,191,191,192,192,198,198,200,200,201,201,202,202,203,203,204,204,203,203,202,202,196,196,194,194,193,193,192,192,191,191,190,190,189,189,188,188,	/Volumes/Promise RAID 2/Alf/for_Thea/experiments/quantification_test 5_PL23/str_data/PMA/120/PL23_PMA_120image_hoescht235.TIF PL23_PMA_120image_568234.tif	1750	47,032	0	preAnalysis	none	none	120 PMA	qt_5_PL23_man02	/Volumes/Promise RAID/Alf/for_Thea/experiments/quantification_test 5_PL23/PL23_5
314	306	68,641	120	PMA	1254,1256,1256,1257,1257,1258,1258,1259,1259,1258,1258,1257,1257,1256,1256,1255,1255,1252,1252,1249,1249,1244,1244,1243,1243,1242,1242,1241,1241,1240,1240,1241,1241,1242,1242,1243,1243,1244,1244,1246,1246,1247,1247,1248,1248,1250,1250,1254,	191,191,192,192,193,193,194,194,205,205,207,207,208,208,209,209,210,210,211,211,210,210,209,209,208,208,207,207,205,205,200,200,198,198,196,196,195,195,194,194,193,193,192,192,191,191,190,190,	/Volumes/Promise RAID 2/Alf/for_Thea/experiments/quantification_test 5_PL23/str_data/PMA/120/PL23_PMA_120image_hoescht235.TIF PL23_PMA_120image_568234.tif	1750	68,641	0	preAnalysis	none	none	120 PMA	qt_5_PL23_man02	/Volumes/Promise RAID/Alf/for_Thea/experiments/quantification_test 5_PL23/PL23_5
315	312	80,638	120	PMA	1328,1330,1330,1331,1331,1332,1332,1333,1333,1334,1334,1335,1335,1334,1334,1333,1333,1332,1332,1331,1331,1330,1330,1328,1328,1322,1322,1320,1320,1319,1319,1318,1318,1317,1317,1318,1318,1319,1319,1320,1320,1321,1321,1322,1322,1324,1324,1328,	239,239,240,240,242,242,244,244,245,245,246,246,253,253,255,255,256,256,258,258,259,259,260,260,261,261,260,260,259,259,252,252,251,251,246,246,243,243,242,242,241,241,240,240,239,239,238,238,	/Volumes/Promise RAID 2/Alf/for_Thea/experiments/quantification_test 5_PL23/str_data/PMA/120/PL23_PMA_120image_hoescht235.TIF PL23_PMA_120image_568234.tif	1750	80,638	0	preAnalysis	none	none	120 PMA	qt_5_PL23_man02	/Volumes/Promise RAID/Alf/for_Thea/experiments/quantification_test 5_PL23/PL23_5
316	259	90,019	120	PMA	644,646,646,649,649,650,650,651,651,652,652,651,651,650,650,649,649,648,648,640,640,638,638,637,637,636,636,635,635,634,634,635,635,636,636,637,637,640,640,644,	241,241,242,242,244,244,245,245,247,247,253,253,255,255,256,256,257,257,258,258,257,257,256,256,255,255,254,254,252,252,245,245,243,243,242,242,241,241,240,240,	/Volumes/Promise RAID 2/Alf/for_Thea/experiments/quantification_test 5_PL23/str_data/PMA/120/PL23_PMA_120image_hoescht235.TIF PL23_PMA_120image_568234.tif	1750	90,019	0	preAnalysis	none	none	120 PMA	qt_5_PL23_man02	/Volumes/Promise RAID/Alf/for_Thea/experiments/quantification_test 5_PL23/PL23_5
317	219	57,598	120	PMA	159,162,162,163,163,164,164,165,165,164,164,163,163,162,162,161,161,160,160,153,153,152,152,151,151,150,150,149,149,150,150,151,151,152,152,153,153,155,155,158,158,159,	316,316,317,317,318,318,319,319,326,326,328,328,330,330,331,331,332,332,333,333,332,332,331,331,330,330,328,328,323,323,321,321,319,319,318,318,317,317,316,316,315,315,	/Volumes/Promise RAID 2/Alf/for_Thea/experiments/quantification_test 5_PL23/str_data/PMA/120/PL23_PMA_120image_hoescht235.TIF PL23_PMA_120image_568234.tif	1750	57,598	0	preAnalysis	none	none	120 PMA	qt_5_PL23_man02	/Volumes/Promise RAID/Alf/for_Thea/experiments/quantification_test 5_PL23/PL23_5
318	210	52,6	120	PMA	137,140,140,141,141,142,142,143,143,142,142,141,141,140,140,138,138,136,136,132,132,129,129,128,128,127,127,126,126,127,127,128,128,129,129,132,132,133,133,136,136,137,	363,363,364,364,366,366,369,369,372,372,374,374,376,376,377,377,378,378,379,379,378,378,377,377,376,376,374,374,368,368,367,367,366,366,365,365,364,364,363,363,362,362,	/Volumes/Promise RAID 2/Alf/for_Thea/experiments/quantification_test 5_PL23/str_data/PMA/120/PL23_PMA_120image_hoescht235.TIF PL23_PMA_120image_568234.tif	1750	52,6	0	preAnalysis	none	none	120 PMA	qt_5_PL23_man02	/Volumes/Promise RAID/Alf/for_Thea/experiments/quantification_test 5_PL23/PL23_5
319	270	111,452	120	PMA	712,715,715,717,717,718,718,719,719,720,720,719,719,718,718,717,717,716,716,714,714,713,713,706,706,704,704,703,703,702,702,701,701,702,702,703,703,704,704,705,705,708,708,712,	365,365,366,366,367,367,368,368,369,369,376,376,377,377,378,378,379,379,380,380,381,381,382,382,381,381,380,380,379,379,377,377,370,370,368,368,367,367,366,366,365,365,364,364,	/Volumes/Promise RAID 2/Alf/for_Thea/experiments/quantification_test 5_PL23/str_data/PMA/120/PL23_PMA_120image_hoescht235.TIF PL23_PMA_120image_568234.tif	1750	111,452	0	preAnalysis	none	none	120 PMA	qt_5_PL23_man02	/Volumes/Promise RAID/Alf/for_Thea/experiments/quantification_test 5_PL23/PL23_5
320	248	51,452	120	PMA	351,353,353,354,354,355,355,356,356,357,357,358,358,359,359,358,358,357,357,356,356,355,355,349,349,347,347,346,346,345,345,344,344,343,343,342,342,343,343,344,344,345,345,346,346,348,348,351,	380,380,381,381,382,382,383,383,386,386,389,389,391,391,394,394,396,396,397,397,398,398,399,399,398,398,397,397,396,396,395,395,394,394,391,391,385,385,383,383,382,382,381,381,380,380,379,379,	/Volumes/Promise RAID 2/Alf/for_Thea/experiments/quantification_test 5_PL23/str_data/PMA/120/PL23_PMA_120image_hoescht235.TIF PL23_PMA_120image_568234.tif	1750	51,452	0	preAnalysis	none	none	120 PMA	qt_5_PL23_man02	/Volumes/Promise RAID/Alf/for_Thea/experiments/quantification_test 5_PL23/PL23_5
321	239	78,64	120	PMA	483,484,484,485,485,486,486,487,487,486,486,485,485,484,484,483,483,482,482,481,481,480,480,478,478,472,472,471,471,470,470,469,469,470,470,471,471,472,472,473,473,474,474,475,475,477,477,483,	387,387,388,388,389,389,393,393,394,394,396,396,397,397,399,399,400,400,402,402,403,403,404,404,405,405,404,404,403,403,402,402,397,397,395,395,392,392,391,391,389,389,388,388,387,387,386,386,	/Volumes/Promise RAID 2/Alf/for_Thea/experiments/quantification_test 5_PL23/str_data/PMA/120/PL23_PMA_120image_hoescht235.TIF PL23_PMA_120image_568234.tif	1750	78,64	0	preAnalysis	none	none	120 PMA	qt_5_PL23_man02	/Volumes/Promise RAID/Alf/for_Thea/experiments/quantification_test 5_PL23/PL23_5
322	246	87,15	120	PMA	297,299,299,300,300,301,301,302,302,303,303,302,302,301,301,300,300,299,299,297,297,291,291,289,289,288,288,287,287,286,286,287,287,288,288,289,289,291,291,297,	391,391,392,392,393,393,394,394,397,397,400,400,404,404,405,405,406,406,407,407,408,408,407,407,406,406,405,405,404,404,395,395,393,393,392,392,391,391,390,390,	/Volumes/Promise RAID 2/Alf/for_Thea/experiments/quantification_test 5_PL23/str_data/PMA/120/PL23_PMA_120image_hoescht235.TIF PL23_PMA_120image_568234.tif	1750	87,15	0	preAnalysis	none	none	120 PMA	qt_5_PL23_man02	/Volumes/Promise RAID/Alf/for_Thea/experiments/quantification_test 5_PL23/PL23_5
323	289	69,08	120	PMA	1309,1311,1311,1313,1313,1315,1315,1316,1316,1317,1317,1318,1318,1319,1319,1318,1318,1317,1317,1316,1316,1313,1313,1307,1307,1305,1305,1304,1304,1303,1303,1302,1302,1301,1301,1300,1300,1301,1301,1302,1302,1303,1303,1305,1305,1308,1308,1309,	392,392,393,393,394,394,395,395,396,396,397,397,398,398,407,407,408,408,409,409,410,410,411,411,410,410,409,409,408,408,407,407,405,405,402,402,396,396,395,395,394,394,393,393,392,392,391,391,	/Volumes/Promise RAID 2/Alf/for_Thea/experiments/quantification_test 5_PL23/str_data/PMA/120/PL23_PMA_120image_hoescht235.TIF PL23_PMA_120image_568234.tif	1750	69,08	0	preAnalysis	none	none	120 PMA	qt_5_PL23_man02	/Volumes/Promise RAID/Alf/for_Thea/experiments/quantification_test 5_PL23/PL23_5
324	260	64,092	120	PMA	401,404,404,405,405,406,406,407,407,408,408,409,409,408,408,407,407,406,406,405,405,403,403,396,396,395,395,394,394,393,393,394,394,393,393,394,394,395,395,396,396,398,398,401,	416,416,417,417,418,418,420,420,421,421,426,426,427,427,429,429,431,431,433,433,435,435,436,436,435,435,434,434,433,433,427,427,424,424,419,419,418,418,417,417,416,416,415,415,	/Volumes/Promise RAID 2/Alf/for_Thea/experiments/quantification_test 5_PL23/str_data/PMA/120/PL23_PMA_120image_hoescht235.TIF PL23_PMA_120image_568234.tif	1750	64,092	0	preAnalysis	none	none	120 PMA	qt_5_PL23_man02	/Volumes/Promise RAID/Alf/for_Thea/experiments/quantification_test 5_PL23/PL23_5
325	227	24,057	120	PMA	756,757,757,759,759,760,760,761,761,760,760,759,759,757,757,755,755,754,754,753,753,755,755,757,757,758,758,757,757,755,755,752,752,751,751,750,750,748,748,745,745,744,744,743,743,742,742,740,740,738,738,739,739,740,740,741,741,742,742,745,745,747,747,748,748,749,749,750,750,751,751,753,753,756,	421,421,422,422,424,424,425,425,428,428,429,429,431,431,430,430,431,431,432,432,434,434,435,435,434,434,436,436,441,441,440,440,441,441,440,440,437,437,436,436,437,437,434,434,433,433,434,434,435,435,433,433,432,432,430,430,431,431,430,430,427,427,426,426,425,425,424,424,423,423,422,422,420,420,	/Volumes/Promise RAID 2/Alf/for_Thea/experiments/quantification_test 5_PL23/str_data/PMA/120/PL23_PMA_120image_hoescht235.TIF PL23_PMA_120image_568234.tif	1750	24,057	0	preAnalysis	none	none	120 PMA	qt_5_PL23_man02	/Volumes/Promise RAID/Alf/for_Thea/experiments/quantification_test 5_PL23/PL23_5
326	313	74,636	120	PMA	1151,1154,1154,1155,1155,1156,1156,1155,1155,1154,1154,1152,1152,1151,1151,1150,1150,1149,1149,1143,1143,1141,1141,1139,1139,1138,1138,1137,1137,1138,1138,1139,1139,1140,1140,1141,1141,1142,1142,1143,1143,1146,1146,1151,	455,455,457,457,459,459,466,466,468,468,471,471,472,472,473,473,474,474,475,475,474,474,473,473,472,472,470,470,462,462,460,460,459,459,458,458,457,457,456,456,455,455,454,454,	/Volumes/Promise RAID 2/Alf/for_Thea/experiments/quantification_test 5_PL23/str_data/PMA/120/PL23_PMA_120image_hoescht235.TIF PL23_PMA_120image_568234.tif	1750	74,636	0	preAnalysis	none	none	120 PMA	qt_5_PL23_man02	/Volumes/Promise RAID/Alf/for_Thea/experiments/quantification_test 5_PL23/PL23_5
327	248	88,234	120	PMA	558,560,560,561,561,562,562,563,563,564,564,563,563,562,562,561,561,560,560,559,559,557,557,554,554,552,552,551,551,550,550,549,549,548,548,547,547,546,546,547,547,548,548,549,549,550,550,553,553,558,	457,457,458,458,459,459,460,460,462,462,468,468,469,469,470,470,471,471,472,472,473,473,474,474,475,475,474,474,473,473,472,472,471,471,470,470,468,468,465,465,461,461,460,460,458,458,457,457,456,456,	/Volumes/Promise RAID 2/Alf/for_Thea/experiments/quantification_test 5_PL23/str_data/PMA/120/PL23_PMA_120image_hoescht235.TIF PL23_PMA_120image_568234.tif	1750	88,234	0	preAnalysis	none	none	120 PMA	qt_5_PL23_man02	/Volumes/Promise RAID/Alf/for_Thea/experiments/quantification_test 5_PL23/PL23_5
328	248	82,565	120	PMA	332,333,333,335,335,336,336,335,335,334,334,332,332,326,326,324,324,319,319,317,317,316,316,317,317,318,318,319,319,320,320,321,321,324,324,332,	460,460,461,461,463,463,469,469,471,471,472,472,473,473,474,474,475,475,474,474,472,472,468,468,466,466,463,463,462,462,461,461,460,460,459,459,	/Volumes/Promise RAID 2/Alf/for_Thea/experiments/quantification_test 5_PL23/str_data/PMA/120/PL23_PMA_120image_hoescht235.TIF PL23_PMA_120image_568234.tif	1750	82,565	0	preAnalysis	none	none	120 PMA	qt_5_PL23_man02	/Volumes/Promise RAID/Alf/for_Thea/experiments/quantification_test 5_PL23/PL23_5
329	238	105,475	120	PMA	241,243,243,245,245,246,246,247,247,248,248,249,249,250,250,249,249,248,248,247,247,246,246,244,244,238,238,236,236,235,235,234,234,233,233,232,232,233,233,234,234,235,235,236,236,238,238,241,	477,477,478,478,479,479,480,480,481,481,482,482,485,485,488,488,490,490,491,491,492,492,493,493,494,494,493,493,492,492,491,491,490,490,487,487,483,483,480,480,479,479,478,478,477,477,476,476,	/Volumes/Promise RAID 2/Alf/for_Thea/experiments/quantification_test 5_PL23/str_data/PMA/120/PL23_PMA_120image_hoescht235.TIF PL23_PMA_120image_568234.tif	1750	105,475	0	preAnalysis	none	none	120 PMA	qt_5_PL23_man02	/Volumes/Promise RAID/Alf/for_Thea/experiments/quantification_test 5_PL23/PL23_5
330	239	92,732	120	PMA	433,434,434,435,435,436,436,437,437,436,436,435,435,434,434,432,432,430,430,424,424,422,422,421,421,420,420,419,419,420,420,421,421,422,422,423,423,424,424,425,425,433,	501,501,502,502,503,503,505,505,510,510,513,513,514,514,515,515,516,516,517,517,516,516,515,515,514,514,511,511,508,508,505,505,504,504,503,503,502,502,501,501,500,500,	/Volumes/Promise RAID 2/Alf/for_Thea/experiments/quantification_test 5_PL23/str_data/PMA/120/PL23_PMA_120image_hoescht235.TIF PL23_PMA_120image_568234.tif	1750	92,732	0	preAnalysis	none	none	120 PMA	qt_5_PL23_man02	/Volumes/Promise RAID/Alf/for_Thea/experiments/quantification_test 5_PL23/PL23_5
331	111	176,459	120	PMA	338,339,339,340,340,341,341,342,342,343,343,344,344,345,345,346,346,347,347,348,348,346,346,345,345,344,344,343,343,342,342,341,341,340,340,339,339,338,338,337,337,338,	506,506,509,509,511,511,512,512,515,515,519,519,521,521,523,523,526,526,529,529,532,532,533,533,534,534,533,533,531,531,529,529,521,521,518,518,515,515,509,509,505,505,	/Volumes/Promise RAID 2/Alf/for_Thea/experiments/quantification_test 5_PL23/str_data/PMA/120/PL23_PMA_120image_hoescht235.TIF PL23_PMA_120image_568234.tif	1750	176,459	0	preAnalysis	none	none	120 PMA	qt_5_PL23_man02	/Volumes/Promise RAID/Alf/for_Thea/experiments/quantification_test 5_PL23/PL23_5
332	316	100,826	120	PMA	1286,1291,1291,1293,1293,1294,1294,1295,1295,1294,1294,1293,1293,1292,1292,1291,1291,1289,1289,1282,1282,1279,1279,1278,1278,1276,1276,1275,1275,1274,1274,1275,1275,1276,1276,1277,1277,1279,1279,1281,1281,1286,	510,510,511,511,513,513,514,514,522,522,524,524,525,525,526,526,527,527,528,528,527,527,526,526,525,525,523,523,520,520,519,519,514,514,512,512,511,511,510,510,509,509,	/Volumes/Promise RAID 2/Alf/for_Thea/experiments/quantification_test 5_PL23/str_data/PMA/120/PL23_PMA_120image_hoescht235.TIF PL23_PMA_120image_568234.tif	1750	100,826	0	preAnalysis	none	none	120 PMA	qt_5_PL23_man02	/Volumes/Promise RAID/Alf/for_Thea/experiments/quantification_test 5_PL23/PL23_5
333	207	78,556	120	PMA	112,113,113,114,114,115,115,116,116,115,115,114,114,112,112,107,107,105,105,104,104,103,103,102,102,103,103,104,104,105,105,112,	524,524,525,525,526,526,533,533,537,537,539,539,540,540,541,541,540,540,539,539,538,538,536,536,529,529,525,525,524,524,523,523,	/Volumes/Promise RAID 2/Alf/for_Thea/experiments/quantification_test 5_PL23/str_data/PMA/120/PL23_PMA_120image_hoescht235.TIF PL23_PMA_120image_568234.tif	1750	78,556	0	preAnalysis	none	none	120 PMA	qt_5_PL23_man02	/Volumes/Promise RAID/Alf/for_Thea/experiments/quantification_test 5_PL23/PL23_5
334	317	65,379	120	PMA	1238,1239,1239,1242,1242,1244,1244,1245,1245,1246,1246,1245,1245,1244,1244,1243,1243,1242,1242,1241,1241,1236,1236,1235,1235,1231,1231,1229,1229,1228,1228,1227,1227,1226,1226,1225,1225,1226,1226,1227,1227,1228,1228,1230,1230,1231,1231,1233,1233,1238,	526,526,527,527,528,528,529,529,530,530,539,539,540,540,541,541,542,542,543,543,544,544,545,545,544,544,543,543,542,542,541,541,539,539,537,537,533,533,530,530,529,529,528,528,527,527,526,526,525,525,	/Volumes/Promise RAID 2/Alf/for_Thea/experiments/quantification_test 5_PL23/str_data/PMA/120/PL23_PMA_120image_hoescht235.TIF PL23_PMA_120image_568234.tif	1750	65,379	0	preAnalysis	none	none	120 PMA	qt_5_PL23_man02	/Volumes/Promise RAID/Alf/for_Thea/experiments/quantification_test 5_PL23/PL23_5
335	325	58,723	120	PMA	1093,1095,1095,1096,1096,1097,1097,1098,1098,1099,1099,1100,1100,1099,1099,1098,1098,1097,1097,1095,1095,1086,1086,1083,1083,1081,1081,1080,1080,1079,1079,1078,1078,1077,1077,1078,1078,1079,1079,1080,1080,1081,1081,1082,1082,1083,1083,1085,1085,1087,1087,1093,	534,534,535,535,536,536,537,537,539,539,541,541,547,547,548,548,549,549,550,550,551,551,552,552,551,551,550,550,549,549,548,548,545,545,544,544,541,541,540,540,538,538,537,537,536,536,535,535,534,534,533,533,	/Volumes/Promise RAID 2/Alf/for_Thea/experiments/quantification_test 5_PL23/str_data/PMA/120/PL23_PMA_120image_hoescht235.TIF PL23_PMA_120image_568234.tif	1750	58,723	0	preAnalysis	none	none	120 PMA	qt_5_PL23_man02	/Volumes/Promise RAID/Alf/for_Thea/experiments/quantification_test 5_PL23/PL23_5
336	242	73,322	120	PMA	600,603,603,605,605,606,606,607,607,608,608,607,607,606,606,605,605,604,604,603,603,600,600,599,599,593,593,592,592,591,591,590,590,589,589,590,590,591,591,593,593,596,596,600,	544,544,545,545,546,546,547,547,549,549,553,553,555,555,556,556,557,557,558,558,559,559,560,560,559,559,558,558,557,557,556,556,554,554,549,549,546,546,545,545,544,544,543,543,	/Volumes/Promise RAID 2/Alf/for_Thea/experiments/quantification_test 5_PL23/str_data/PMA/120/PL23_PMA_120image_hoescht235.TIF PL23_PMA_120image_568234.tif	1750	73,322	0	preAnalysis	none	none	120 PMA	qt_5_PL23_man02	/Volumes/Promise RAID/Alf/for_Thea/experiments/quantification_test 5_PL23/PL23_5
337	268	107,287	120	PMA	689,692,692,693,693,694,694,695,695,694,694,693,693,692,692,691,691,682,682,681,681,680,680,679,679,678,678,677,677,678,678,679,679,680,680,681,681,683,683,689,	559,559,560,560,561,561,564,564,572,572,573,573,574,574,575,575,576,576,575,575,574,574,573,573,572,572,570,570,563,563,562,562,561,561,560,560,559,559,558,558,	/Volumes/Promise RAID 2/Alf/for_Thea/experiments/quantification_test 5_PL23/str_data/PMA/120/PL23_PMA_120image_hoescht235.TIF PL23_PMA_120image_568234.tif	1750	107,287	0	preAnalysis	none	none	120 PMA	qt_5_PL23_man02	/Volumes/Promise RAID/Alf/for_Thea/experiments/quantification_test 5_PL23/PL23_5
338	252	98,028	120	PMA	601,602,602,603,603,604,604,605,605,604,604,603,603,602,602,601,601,600,600,598,598,593,593,591,591,590,590,589,589,588,588,589,589,590,590,591,591,593,593,594,594,601,	592,592,593,593,594,594,595,595,600,600,602,602,606,606,607,607,608,608,609,609,610,610,609,609,608,608,607,607,605,605,598,598,596,596,594,594,593,593,592,592,591,591,	/Volumes/Promise RAID 2/Alf/for_Thea/experiments/quantification_test 5_PL23/str_data/PMA/120/PL23_PMA_120image_hoescht235.TIF PL23_PMA_120image_568234.tif	1750	98,028	0	preAnalysis	none	none	120 PMA	qt_5_PL23_man02	/Volumes/Promise RAID/Alf/for_Thea/experiments/quantification_test 5_PL23/PL23_5
339	190	84,811	120	PMA	11,13,13,15,15,16,16,17,17,16,16,15,15,14,14,8,8,7,7,6,6,4,4,3,3,2,2,3,3,4,4,5,5,8,8,11,	604,604,605,605,606,606,608,608,616,616,617,617,618,618,619,619,618,618,617,617,616,616,615,615,614,614,607,607,606,606,605,605,604,604,603,603,	/Volumes/Promise RAID 2/Alf/for_Thea/experiments/quantification_test 5_PL23/str_data/PMA/120/PL23_PMA_120image_hoescht235.TIF PL23_PMA_120image_568234.tif	1750	84,811	0	preAnalysis	none	none	120 PMA	qt_5_PL23_man02	/Volumes/Promise RAID/Alf/for_Thea/experiments/quantification_test 5_PL23/PL23_5
340	271	83,328	120	PMA	918,920,920,921,921,922,922,923,923,922,922,921,921,920,920,919,919,916,916,913,913,907,907,906,906,905,905,904,904,903,903,902,902,903,903,904,904,905,905,906,906,908,908,911,911,918,	612,612,613,613,614,614,615,615,621,621,623,623,624,624,625,625,626,626,627,627,628,628,627,627,626,626,625,625,624,624,621,621,620,620,617,617,616,616,614,614,613,613,612,612,611,611,	/Volumes/Promise RAID 2/Alf/for_Thea/experiments/quantification_test 5_PL23/str_data/PMA/120/PL23_PMA_120image_hoescht235.TIF PL23_PMA_120image_568234.tif	1750	83,328	0	preAnalysis	none	none	120 PMA	qt_5_PL23_man02	/Volumes/Promise RAID/Alf/for_Thea/experiments/quantification_test 5_PL23/PL23_5
341	232	60,427	120	PMA	394,396,396,397,397,398,398,399,399,398,398,397,397,395,395,390,390,388,388,387,387,386,386,385,385,384,384,383,383,384,384,385,385,387,387,394,	637,637,638,638,639,639,641,641,650,650,652,652,653,653,654,654,653,653,652,652,651,651,650,650,647,647,645,645,640,640,639,639,637,637,636,636,	/Volumes/Promise RAID 2/Alf/for_Thea/experiments/quantification_test 5_PL23/str_data/PMA/120/PL23_PMA_120image_hoescht235.TIF PL23_PMA_120image_568234.tif	1750	60,427	0	preAnalysis	none	none	120 PMA	qt_5_PL23_man02	/Volumes/Promise RAID/Alf/for_Thea/experiments/quantification_test 5_PL23/PL23_5
342	260	83,515	120	PMA	481,483,483,485,485,486,486,487,487,488,488,489,489,490,490,489,489,488,488,486,486,481,481,478,478,477,477,476,476,474,474,473,473,472,472,471,471,472,472,473,473,474,474,476,476,481,	650,650,651,651,653,653,654,654,656,656,657,657,659,659,665,665,666,666,667,667,668,668,667,667,666,666,665,665,664,664,662,662,661,661,657,657,655,655,653,653,651,651,650,650,649,649,	/Volumes/Promise RAID 2/Alf/for_Thea/experiments/quantification_test 5_PL23/str_data/PMA/120/PL23_PMA_120image_hoescht235.TIF PL23_PMA_120image_568234.tif	1750	83,515	0	preAnalysis	none	none	120 PMA	qt_5_PL23_man02	/Volumes/Promise RAID/Alf/for_Thea/experiments/quantification_test 5_PL23/PL23_5
343	275	81,535	120	PMA	974,975,975,977,977,978,978,979,979,978,978,977,977,976,976,973,973,968,968,966,966,964,964,962,962,961,961,960,960,959,959,960,960,961,961,962,962,963,963,965,965,966,966,974,	657,657,658,658,660,660,662,662,669,669,670,670,671,671,672,672,673,673,674,674,673,673,672,672,671,671,670,670,669,669,667,667,662,662,660,660,659,659,658,658,657,657,656,656,	/Volumes/Promise RAID 2/Alf/for_Thea/experiments/quantification_test 5_PL23/str_data/PMA/120/PL23_PMA_120image_hoescht235.TIF PL23_PMA_120image_568234.tif	1750	81,535	0	preAnalysis	none	none	120 PMA	qt_5_PL23_man02	/Volumes/Promise RAID/Alf/for_Thea/experiments/quantification_test 5_PL23/PL23_5
344	218	90,693	120	PMA	199,201,201,202,202,204,204,205,205,206,206,207,207,206,206,205,205,204,204,203,203,193,193,192,192,191,191,190,190,189,189,190,190,191,191,192,192,193,193,195,195,199,	658,658,659,659,661,661,662,662,663,663,664,664,668,668,670,670,671,671,672,672,673,673,672,672,671,671,670,670,668,668,664,664,661,661,660,660,659,659,658,658,657,657,	/Volumes/Promise RAID 2/Alf/for_Thea/experiments/quantification_test 5_PL23/str_data/PMA/120/PL23_PMA_120image_hoescht235.TIF PL23_PMA_120image_568234.tif	1750	90,693	0	preAnalysis	none	none	120 PMA	qt_5_PL23_man02	/Volumes/Promise RAID/Alf/for_Thea/experiments/quantification_test 5_PL23/PL23_5
345	241	67,145	120	PMA	344,347,347,348,348,349,349,350,350,351,351,350,350,349,349,348,348,347,347,345,345,339,339,337,337,336,336,335,335,336,336,337,337,338,338,339,339,340,340,343,343,344,	671,671,672,672,673,673,674,674,676,676,685,685,686,686,687,687,688,688,689,689,690,690,689,689,688,688,687,687,681,681,680,680,678,678,674,674,672,672,671,671,670,670,	/Volumes/Promise RAID 2/Alf/for_Thea/experiments/quantification_test 5_PL23/str_data/PMA/120/PL23_PMA_120image_hoescht235.TIF PL23_PMA_120image_568234.tif	1750	67,145	0	preAnalysis	none	none	120 PMA	qt_5_PL23_man02	/Volumes/Promise RAID/Alf/for_Thea/experiments/quantification_test 5_PL23/PL23_5
346	276	85,996	120	PMA	794,796,796,797,797,799,799,800,800,801,801,800,800,799,799,798,798,796,796,789,789,788,788,786,786,785,785,784,784,783,783,782,782,783,783,784,784,785,785,786,786,790,790,794,	703,703,704,704,705,705,707,707,709,709,717,717,718,718,719,719,720,720,721,721,720,720,718,718,717,717,716,716,715,715,713,713,710,710,707,707,705,705,704,704,703,703,702,702,	/Volumes/Promise RAID 2/Alf/for_Thea/experiments/quantification_test 5_PL23/str_data/PMA/120/PL23_PMA_120image_hoescht235.TIF PL23_PMA_120image_568234.tif	1750	85,996	0	preAnalysis	none	none	120 PMA	qt_5_PL23_man02	/Volumes/Promise RAID/Alf/for_Thea/experiments/quantification_test 5_PL23/PL23_5
347	571	179,075	120	PMA	1262,1265,1265,1267,1267,1268,1268,1269,1269,1270,1270,1271,1271,1272,1272,1273,1273,1274,1274,1273,1273,1272,1272,1271,1271,1270,1270,1268,1268,1266,1266,1262,1262,1253,1253,1252,1252,1251,1251,1250,1250,1249,1249,1248,1248,1247,1247,1246,1246,1247,1247,1248,1248,1249,1249,1250,1250,1254,1254,1255,1255,1256,1256,1257,1257,1258,1258,1261,1261,1262,	723,723,724,724,725,725,727,727,732,732,733,733,735,735,736,736,738,738,743,743,745,745,746,746,747,747,748,748,749,749,750,750,751,751,750,750,749,749,748,748,746,746,742,742,740,740,735,735,734,734,732,732,730,730,729,729,728,728,727,727,726,726,725,725,724,724,723,723,722,722,	/Volumes/Promise RAID 2/Alf/for_Thea/experiments/quantification_test 5_PL23/str_data/PMA/120/PL23_PMA_120image_hoescht235.TIF PL23_PMA_120image_568234.tif	1750	179,075	0	preAnalysis	none	none	120 PMA	qt_5_PL23_man02	/Volumes/Promise RAID/Alf/for_Thea/experiments/quantification_test 5_PL23/PL23_5
348	192	89,109	120	PMA	95,97,97,98,98,99,99,100,100,101,101,102,102,103,103,102,102,101,101,99,99,97,97,96,96,91,91,90,90,89,89,88,88,87,87,88,88,89,89,92,92,94,94,95,	745,745,746,746,747,747,748,748,749,749,750,750,752,752,756,756,758,758,759,759,760,760,759,759,760,760,759,759,758,758,757,757,756,756,748,748,747,747,746,746,745,745,744,744,	/Volumes/Promise RAID 2/Alf/for_Thea/experiments/quantification_test 5_PL23/str_data/PMA/120/PL23_PMA_120image_hoescht235.TIF PL23_PMA_120image_568234.tif	1750	89,109	0	preAnalysis	none	none	120 PMA	qt_5_PL23_man02	/Volumes/Promise RAID/Alf/for_Thea/experiments/quantification_test 5_PL23/PL23_5
349	207	76,063	120	PMA	27,28,28,29,29,30,30,29,29,28,28,27,27,26,26,23,23,22,22,19,19,17,17,16,16,15,15,14,14,15,15,16,16,17,17,18,18,19,19,27,	767,767,768,768,770,770,778,778,779,779,780,780,781,781,782,782,783,783,782,782,781,781,779,779,778,778,775,775,773,773,770,770,769,769,768,768,767,767,766,766,	/Volumes/Promise RAID 2/Alf/for_Thea/experiments/quantification_test 5_PL23/str_data/PMA/120/PL23_PMA_120image_hoescht235.TIF PL23_PMA_120image_568234.tif	1750	76,063	0	preAnalysis	none	none	120 PMA	qt_5_PL23_man02	/Volumes/Promise RAID/Alf/for_Thea/experiments/quantification_test 5_PL23/PL23_5
350	246	102,276	120	PMA	548,550,550,552,552,553,553,552,552,553,553,554,554,553,553,552,552,550,550,543,543,541,541,540,540,539,539,538,538,537,537,538,538,539,539,540,540,542,542,545,545,548,	775,775,776,776,778,778,779,779,782,782,785,785,789,789,791,791,792,792,793,793,792,792,791,791,790,790,788,788,784,784,783,783,779,779,777,777,776,776,775,775,774,774,	/Volumes/Promise RAID 2/Alf/for_Thea/experiments/quantification_test 5_PL23/str_data/PMA/120/PL23_PMA_120image_hoescht235.TIF PL23_PMA_120image_568234.tif	1750	102,276	0	preAnalysis	none	none	120 PMA	qt_5_PL23_man02	/Volumes/Promise RAID/Alf/for_Thea/experiments/quantification_test 5_PL23/PL23_5
351	199	85,688	120	PMA	127,129,129,130,130,131,131,130,130,129,129,128,128,127,127,126,126,125,125,119,119,118,118,117,117,116,116,117,117,118,118,119,119,120,120,122,122,127,	776,776,777,777,779,779,785,785,787,787,788,788,789,789,790,790,791,791,792,792,791,791,790,790,788,788,781,781,780,780,779,779,777,777,776,776,775,775,	/Volumes/Promise RAID 2/Alf/for_Thea/experiments/quantification_test 5_PL23/str_data/PMA/120/PL23_PMA_120image_hoescht235.TIF PL23_PMA_120image_568234.tif	1750	85,688	0	preAnalysis	none	none	120 PMA	qt_5_PL23_man02	/Volumes/Promise RAID/Alf/for_Thea/experiments/quantification_test 5_PL23/PL23_5
352	261	88,1	120	PMA	784,786,786,788,788,789,789,790,790,791,791,792,792,791,791,790,790,789,789,787,787,785,785,780,780,778,778,777,777,776,776,775,775,776,776,777,777,779,779,780,780,783,783,784,	786,786,787,787,788,788,789,789,790,790,792,792,798,798,801,801,802,802,803,803,804,804,805,805,804,804,803,803,802,802,799,799,791,791,789,789,788,788,787,787,786,786,785,785,	/Volumes/Promise RAID 2/Alf/for_Thea/experiments/quantification_test 5_PL23/str_data/PMA/120/PL23_PMA_120image_hoescht235.TIF PL23_PMA_120image_568234.tif	1750	88,1	0	preAnalysis	none	none	120 PMA	qt_5_PL23_man02	/Volumes/Promise RAID/Alf/for_Thea/experiments/quantification_test 5_PL23/PL23_5
353	212	84,476	120	PMA	310,311,311,313,313,314,314,315,315,316,316,317,317,316,316,315,315,314,314,313,313,309,309,308,308,305,305,303,303,302,302,301,301,300,300,301,301,302,302,303,303,304,304,310,	791,791,792,792,793,793,794,794,795,795,797,797,801,801,803,803,804,804,805,805,806,806,807,807,806,806,805,805,804,804,802,802,799,799,795,795,793,793,792,792,791,791,790,790,	/Volumes/Promise RAID 2/Alf/for_Thea/experiments/quantification_test 5_PL23/str_data/PMA/120/PL23_PMA_120image_hoescht235.TIF PL23_PMA_120image_568234.tif	1750	84,476	0	preAnalysis	none	none	120 PMA	qt_5_PL23_man02	/Volumes/Promise RAID/Alf/for_Thea/experiments/quantification_test 5_PL23/PL23_5
354	196	40,709	120	PMA	40,41,41,44,44,46,46,47,47,48,48,47,47,46,46,45,45,39,39,37,37,36,36,34,34,33,33,32,32,31,31,32,32,33,33,40,	792,792,793,793,794,794,795,795,797,797,803,803,804,804,805,805,806,806,805,805,804,804,803,803,802,802,801,801,799,799,794,794,792,792,791,791,	/Volumes/Promise RAID 2/Alf/for_Thea/experiments/quantification_test 5_PL23/str_data/PMA/120/PL23_PMA_120image_hoescht235.TIF PL23_PMA_120image_568234.tif	1750	40,709	0	preAnalysis	none	none	120 PMA	qt_5_PL23_man02	/Volumes/Promise RAID/Alf/for_Thea/experiments/quantification_test 5_PL23/PL23_5
355	210	78,814	120	PMA	152,153,153,154,154,155,155,157,157,158,158,159,159,158,158,157,157,154,154,146,146,145,145,144,144,143,143,142,142,143,143,144,144,145,145,147,147,152,	807,807,808,808,810,810,811,811,812,812,813,813,819,819,820,820,821,821,822,822,821,821,820,820,819,819,818,818,812,812,810,810,808,808,807,807,806,806,	/Volumes/Promise RAID 2/Alf/for_Thea/experiments/quantification_test 5_PL23/str_data/PMA/120/PL23_PMA_120image_hoescht235.TIF PL23_PMA_120image_568234.tif	1750	78,814	0	preAnalysis	none	none	120 PMA	qt_5_PL23_man02	/Volumes/Promise RAID/Alf/for_Thea/experiments/quantification_test 5_PL23/PL23_5
356	218	73,06	120	PMA	200,203,203,205,205,206,206,207,207,206,206,205,205,203,203,202,202,201,201,199,199,194,194,192,192,191,191,190,190,189,189,190,190,191,191,193,193,194,194,197,197,200,	827,827,828,828,829,829,831,831,835,835,836,836,837,837,838,838,841,841,842,842,843,843,842,842,841,841,840,840,838,838,833,833,831,831,830,830,828,828,827,827,826,826,	/Volumes/Promise RAID 2/Alf/for_Thea/experiments/quantification_test 5_PL23/str_data/PMA/120/PL23_PMA_120image_hoescht235.TIF PL23_PMA_120image_568234.tif	1750	73,06	0	preAnalysis	none	none	120 PMA	qt_5_PL23_man02	/Volumes/Promise RAID/Alf/for_Thea/experiments/quantification_test 5_PL23/PL23_5
357	267	102,191	120	PMA	870,873,873,874,874,875,875,876,876,877,877,878,878,877,877,876,876,875,875,874,874,873,873,869,869,865,865,863,863,862,862,860,860,859,859,860,860,861,861,862,862,864,864,866,866,870,	829,829,830,830,831,831,832,832,833,833,836,836,837,837,841,841,843,843,844,844,845,845,846,846,847,847,846,846,845,845,844,844,841,841,836,836,835,835,831,831,830,830,829,829,828,828,	/Volumes/Promise RAID 2/Alf/for_Thea/experiments/quantification_test 5_PL23/str_data/PMA/120/PL23_PMA_120image_hoescht235.TIF PL23_PMA_120image_568234.tif	1750	102,191	0	preAnalysis	none	none	120 PMA	qt_5_PL23_man02	/Volumes/Promise RAID/Alf/for_Thea/experiments/quantification_test 5_PL23/PL23_5
358	287	73,92	120	PMA	1017,1019,1019,1020,1020,1021,1021,1022,1022,1023,1023,1024,1024,1023,1023,1022,1022,1021,1021,1019,1019,1017,1017,1015,1015,1010,1010,1007,1007,1006,1006,1005,1005,1004,1004,1003,1003,1004,1004,1005,1005,1006,1006,1008,1008,1017,	860,860,861,861,862,862,863,863,864,864,867,867,868,868,871,871,874,874,875,875,876,876,877,877,876,876,875,875,874,874,873,873,872,872,869,869,864,864,862,862,861,861,860,860,859,859,	/Volumes/Promise RAID 2/Alf/for_Thea/experiments/quantification_test 5_PL23/str_data/PMA/120/PL23_PMA_120image_hoescht235.TIF PL23_PMA_120image_568234.tif	1750	73,92	0	preAnalysis	none	none	120 PMA	qt_5_PL23_man02	/Volumes/Promise RAID/Alf/for_Thea/experiments/quantification_test 5_PL23/PL23_5
359	282	105,089	120	PMA	681,682,682,683,683,684,684,686,686,688,688,689,689,690,690,689,689,688,688,686,686,675,675,673,673,672,672,671,671,670,670,669,669,670,670,671,671,673,673,674,674,675,675,681,	864,864,865,865,866,866,867,867,868,868,869,869,871,871,876,876,877,877,879,879,880,880,879,879,878,878,877,877,876,876,874,874,871,871,867,867,865,865,864,864,863,863,862,862,	/Volumes/Promise RAID 2/Alf/for_Thea/experiments/quantification_test 5_PL23/str_data/PMA/120/PL23_PMA_120image_hoescht235.TIF PL23_PMA_120image_568234.tif	1750	105,089	0	preAnalysis	none	none	120 PMA	qt_5_PL23_man02	/Volumes/Promise RAID/Alf/for_Thea/experiments/quantification_test 5_PL23/PL23_5
360	186	51,796	120	PMA	83,85,85,86,86,87,87,88,88,87,87,86,86,84,84,78,78,77,77,76,76,75,75,74,74,75,75,76,76,77,77,83,	896,896,897,897,898,898,900,900,907,907,909,909,910,910,911,911,910,910,909,909,908,908,906,906,899,899,897,897,896,896,895,895,	/Volumes/Promise RAID 2/Alf/for_Thea/experiments/quantification_test 5_PL23/str_data/PMA/120/PL23_PMA_120image_hoescht235.TIF PL23_PMA_120image_568234.tif	1750	51,796	0	preAnalysis	none	none	120 PMA	qt_5_PL23_man02	/Volumes/Promise RAID/Alf/for_Thea/experiments/quantification_test 5_PL23/PL23_5
361	216	108,431	120	PMA	337,339,339,340,340,341,341,342,342,343,343,342,342,341,341,340,340,339,339,337,337,333,333,332,332,331,331,330,330,328,328,327,327,326,326,327,327,328,328,329,329,334,334,337,	904,904,905,905,906,906,907,907,911,911,913,913,916,916,918,918,919,919,920,920,921,921,920,920,918,918,916,916,915,915,914,914,912,912,907,907,906,906,905,905,904,904,903,903,	/Volumes/Promise RAID 2/Alf/for_Thea/experiments/quantification_test 5_PL23/str_data/PMA/120/PL23_PMA_120image_hoescht235.TIF PL23_PMA_120image_568234.tif	1750	108,431	0	preAnalysis	none	none	120 PMA	qt_5_PL23_man02	/Volumes/Promise RAID/Alf/for_Thea/experiments/quantification_test 5_PL23/PL23_5
362	321	81,246	120	PMA	1140,1143,1143,1144,1144,1145,1145,1147,1147,1148,1148,1149,1149,1150,1150,1151,1151,1152,1152,1151,1151,1150,1150,1149,1149,1147,1147,1146,1146,1142,1142,1141,1141,1138,1138,1137,1137,1136,1136,1135,1135,1134,1134,1133,1133,1134,1134,1133,1133,1134,1134,1136,1136,1140,	911,911,912,912,913,913,914,914,915,915,916,916,917,917,918,918,919,919,925,925,927,927,928,928,930,930,931,931,932,932,933,933,932,932,931,931,930,930,929,929,927,927,924,924,921,921,919,919,913,913,911,911,910,910,	/Volumes/Promise RAID 2/Alf/for_Thea/experiments/quantification_test 5_PL23/str_data/PMA/120/PL23_PMA_120image_hoescht235.TIF PL23_PMA_120image_568234.tif	1750	81,246	0	preAnalysis	none	none	120 PMA	qt_5_PL23_man02	/Volumes/Promise RAID/Alf/for_Thea/experiments/quantification_test 5_PL23/PL23_5
363	359	110,415	120	PMA	1313,1315,1315,1323,1323,1325,1325,1326,1326,1327,1327,1328,1328,1327,1327,1326,1326,1325,1325,1324,1324,1323,1323,1321,1321,1318,1318,1319,1319,1318,1318,1317,1317,1315,1315,1314,1314,1312,1312,1310,1310,1309,1309,1308,1308,1307,1307,1306,1306,1305,1305,1306,1306,1307,1307,1309,1309,1313,	912,912,911,911,912,912,913,913,914,914,915,915,922,922,924,924,926,926,927,927,928,928,929,929,930,930,932,932,933,933,932,932,931,931,930,930,929,929,928,928,927,927,926,926,924,924,922,922,920,920,915,915,913,913,912,912,911,911,	/Volumes/Promise RAID 2/Alf/for_Thea/experiments/quantification_test 5_PL23/str_data/PMA/120/PL23_PMA_120image_hoescht235.TIF PL23_PMA_120image_568234.tif	1750	110,415	0	preAnalysis	none	none	120 PMA	qt_5_PL23_man02	/Volumes/Promise RAID/Alf/for_Thea/experiments/quantification_test 5_PL23/PL23_5
364	275	116,855	120	PMA	861,863,863,864,864,865,865,866,866,865,865,864,864,863,863,861,861,859,859,858,858,851,851,850,850,849,849,848,848,847,847,848,848,849,849,850,850,852,852,853,853,861,	913,913,914,914,915,915,916,916,923,923,925,925,926,926,927,927,928,928,929,929,930,930,929,929,928,928,927,927,926,926,918,918,917,917,915,915,914,914,913,913,912,912,	/Volumes/Promise RAID 2/Alf/for_Thea/experiments/quantification_test 5_PL23/str_data/PMA/120/PL23_PMA_120image_hoescht235.TIF PL23_PMA_120image_568234.tif	1750	116,855	0	preAnalysis	none	none	120 PMA	qt_5_PL23_man02	/Volumes/Promise RAID/Alf/for_Thea/experiments/quantification_test 5_PL23/PL23_5
365	262	68,08	120	PMA	525,528,528,529,529,530,530,528,528,526,526,524,524,522,522,519,519,517,517,515,515,512,512,511,511,510,510,509,509,510,510,511,511,512,512,513,513,514,514,516,516,525,	916,916,917,917,919,919,925,925,927,927,928,928,929,929,930,930,931,931,932,932,931,931,930,930,928,928,926,926,923,923,921,921,919,919,918,918,917,917,916,916,915,915,	/Volumes/Promise RAID 2/Alf/for_Thea/experiments/quantification_test 5_PL23/str_data/PMA/120/PL23_PMA_120image_hoescht235.TIF PL23_PMA_120image_568234.tif	1750	68,08	0	preAnalysis	none	none	120 PMA	qt_5_PL23_man02	/Volumes/Promise RAID/Alf/for_Thea/experiments/quantification_test 5_PL23/PL23_5
366	188	79,122	120	PMA	127,129,129,130,130,131,131,130,130,129,129,128,128,127,127,124,124,118,118,117,117,116,116,115,115,116,116,117,117,118,118,120,120,121,121,127,	927,927,928,928,930,930,935,935,937,937,938,938,939,939,940,940,941,941,940,940,939,939,937,937,933,933,930,930,929,929,928,928,927,927,926,926,	/Volumes/Promise RAID 2/Alf/for_Thea/experiments/quantification_test 5_PL23/str_data/PMA/120/PL23_PMA_120image_hoescht235.TIF PL23_PMA_120image_568234.tif	1750	79,122	0	preAnalysis	none	none	120 PMA	qt_5_PL23_man02	/Volumes/Promise RAID/Alf/for_Thea/experiments/quantification_test 5_PL23/PL23_5
367	286	81,497	120	PMA	966,970,970,972,972,974,974,975,975,976,976,977,977,978,978,977,977,978,978,977,977,976,976,975,975,974,974,972,972,966,966,964,964,962,962,961,961,960,960,959,959,958,958,959,959,960,960,961,961,963,963,966,	933,933,934,934,935,935,936,936,937,937,938,938,940,940,943,943,944,944,945,945,947,947,948,948,949,949,950,950,951,951,950,950,949,949,948,948,947,947,946,946,944,944,938,938,936,936,934,934,933,933,932,932,	/Volumes/Promise RAID 2/Alf/for_Thea/experiments/quantification_test 5_PL23/str_data/PMA/120/PL23_PMA_120image_hoescht235.TIF PL23_PMA_120image_568234.tif	1750	81,497	0	preAnalysis	none	none	120 PMA	qt_5_PL23_man02	/Volumes/Promise RAID/Alf/for_Thea/experiments/quantification_test 5_PL23/PL23_5
368	210	86,505	120	PMA	185,187,187,188,188,189,189,190,190,191,191,190,190,189,189,188,188,181,181,180,180,179,179,178,178,177,177,178,178,179,179,182,182,185,	934,934,935,935,937,937,938,938,945,945,949,949,950,950,951,951,952,952,951,951,949,949,947,947,945,945,937,937,935,935,934,934,933,933,	/Volumes/Promise RAID 2/Alf/for_Thea/experiments/quantification_test 5_PL23/str_data/PMA/120/PL23_PMA_120image_hoescht235.TIF PL23_PMA_120image_568234.tif	1750	86,505	0	preAnalysis	none	none	120 PMA	qt_5_PL23_man02	/Volumes/Promise RAID/Alf/for_Thea/experiments/quantification_test 5_PL23/PL23_5
369	300	111,573	120	PMA	1063,1065,1065,1067,1067,1068,1068,1069,1069,1070,1070,1071,1071,1070,1070,1069,1069,1068,1068,1067,1067,1065,1065,1063,1063,1061,1061,1058,1058,1057,1057,1055,1055,1054,1054,1053,1053,1052,1052,1053,1053,1054,1054,1055,1055,1057,1057,1063,	938,938,939,939,940,940,941,941,943,943,946,946,948,948,953,953,954,954,955,955,956,956,957,957,958,958,957,957,956,956,955,955,954,954,952,952,950,950,943,943,941,941,939,939,938,938,937,937,	/Volumes/Promise RAID 2/Alf/for_Thea/experiments/quantification_test 5_PL23/str_data/PMA/120/PL23_PMA_120image_hoescht235.TIF PL23_PMA_120image_568234.tif	1750	111,573	0	preAnalysis	none	none	120 PMA	qt_5_PL23_man02	/Volumes/Promise RAID/Alf/for_Thea/experiments/quantification_test 5_PL23/PL23_5
370	333	70,991	120	PMA	1006,1011,1011,1013,1013,1014,1014,1015,1015,1016,1016,1015,1015,1014,1014,1013,1013,1012,1012,1011,1011,1009,1009,1005,1005,1004,1004,1001,1001,1000,1000,999,999,998,998,997,997,996,996,997,997,998,998,999,999,1000,1000,1002,1002,1005,1005,1006,	50,50,51,51,52,52,53,53,54,54,62,62,64,64,66,66,67,67,68,68,69,69,70,70,71,71,70,70,69,69,68,68,67,67,66,66,63,63,55,55,54,54,53,53,52,52,51,51,50,50,49,49,	/Volumes/Promise RAID 2/Alf/for_Thea/experiments/quantification_test 5_PL23/str_data/PMA/120/PL23_PMA_120image_hoescht239.TIF PL23_PMA_120image_568238.tif	1750	70,991	0	preAnalysis	none	none	120 PMA	qt_5_PL23_man02	/Volumes/Promise RAID/Alf/for_Thea/experiments/quantification_test 5_PL23/PL23_5
371	236	68,483	120	PMA	289,291,291,292,292,293,293,294,294,295,295,296,296,297,297,296,296,295,295,294,294,289,289,287,287,286,286,283,283,281,281,280,280,279,279,280,280,281,281,282,282,284,284,289,	69,69,70,70,71,71,72,72,73,73,75,75,79,79,82,82,84,84,85,85,86,86,85,85,84,84,83,83,82,82,81,81,80,80,75,75,72,72,70,70,69,69,68,68,	/Volumes/Promise RAID 2/Alf/for_Thea/experiments/quantification_test 5_PL23/str_data/PMA/120/PL23_PMA_120image_hoescht239.TIF PL23_PMA_120image_568238.tif	1750	68,483	0	preAnalysis	none	none	120 PMA	qt_5_PL23_man02	/Volumes/Promise RAID/Alf/for_Thea/experiments/quantification_test 5_PL23/PL23_5
372	235	83,285	120	PMA	366,368,368,369,369,370,370,371,371,372,372,373,373,372,372,371,371,370,370,361,361,359,359,358,358,357,357,356,356,357,357,358,358,359,359,361,361,366,	78,78,79,79,80,80,81,81,83,83,84,84,90,90,92,92,93,93,94,94,93,93,92,92,91,91,90,90,82,82,80,80,79,79,78,78,77,77,	/Volumes/Promise RAID 2/Alf/for_Thea/experiments/quantification_test 5_PL23/str_data/PMA/120/PL23_PMA_120image_hoescht239.TIF PL23_PMA_120image_568238.tif	1750	83,285	0	preAnalysis	none	none	120 PMA	qt_5_PL23_man02	/Volumes/Promise RAID/Alf/for_Thea/experiments/quantification_test 5_PL23/PL23_5
373	207	60,449	120	PMA	97,98,98,100,100,101,101,102,102,101,101,100,100,98,98,94,94,93,93,92,92,86,86,85,85,83,83,82,82,83,83,84,84,85,85,86,86,97,	95,95,96,96,97,97,99,99,101,101,104,104,105,105,106,106,105,105,106,106,107,107,106,106,105,105,103,103,99,99,97,97,96,96,95,95,94,94,	/Volumes/Promise RAID 2/Alf/for_Thea/experiments/quantification_test 5_PL23/str_data/PMA/120/PL23_PMA_120image_hoescht239.TIF PL23_PMA_120image_568238.tif	1750	60,449	0	preAnalysis	none	none	120 PMA	qt_5_PL23_man02	/Volumes/Promise RAID/Alf/for_Thea/experiments/quantification_test 5_PL23/PL23_5
374	218	82	120	PMA	226,228,228,229,229,230,230,231,231,230,230,229,229,228,228,225,225,222,222,220,220,218,218,217,217,216,216,217,217,218,218,220,220,226,	102,102,103,103,105,105,107,107,114,114,116,116,117,117,118,118,119,119,118,118,117,117,115,115,113,113,106,106,103,103,102,102,101,101,	/Volumes/Promise RAID 2/Alf/for_Thea/experiments/quantification_test 5_PL23/str_data/PMA/120/PL23_PMA_120image_hoescht239.TIF PL23_PMA_120image_568238.tif	1750	82	0	preAnalysis	none	none	120 PMA	qt_5_PL23_man02	/Volumes/Promise RAID/Alf/for_Thea/experiments/quantification_test 5_PL23/PL23_5
375	428	100,306	120	PMA	709,712,712,713,713,714,714,715,715,716,716,715,715,714,714,715,715,716,716,717,717,718,718,719,719,720,720,721,721,723,723,724,724,725,725,727,727,726,726,724,724,725,725,724,724,720,720,718,718,714,714,713,713,712,712,713,713,714,714,715,715,716,716,717,717,719,719,718,718,717,717,716,716,717,717,716,716,715,715,714,714,713,713,712,712,711,711,709,709,704,704,702,702,701,701,700,700,699,699,698…	110,110,111,111,112,112,113,113,115,115,121,121,124,124,129,129,132,132,135,135,140,140,143,143,146,146,148,148,149,149,150,150,152,152,153,153,154,154,155,155,156,156,157,157,158,158,157,157,156,156,155,155,154,154,153,153,152,152,151,151,150,150,149,149,150,150,148,148,147,147,146,146,144,144,142,142,139,139,137,137,134,134,131,131,129,129,128,128,129,129,128,128,127,127,126,126,125,125,123,123…	/Volumes/Promise RAID 2/Alf/for_Thea/experiments/quantification_test 5_PL23/str_data/PMA/120/PL23_PMA_120image_hoescht239.TIF PL23_PMA_120image_568238.tif	1750	100,306	0	preAnalysis	none	none	120 PMA	qt_5_PL23_man02	/Volumes/Promise RAID/Alf/for_Thea/experiments/quantification_test 5_PL23/PL23_5
376	343	95,376	120	PMA	1048,1051,1051,1052,1052,1053,1053,1054,1054,1055,1055,1054,1054,1052,1052,1050,1050,1049,1049,1044,1044,1043,1043,1040,1040,1039,1039,1037,1037,1036,1036,1035,1035,1036,1036,1037,1037,1038,1038,1039,1039,1040,1040,1043,1043,1048,	117,117,118,118,119,119,120,120,122,122,130,130,133,133,135,135,136,136,137,137,138,138,137,137,136,136,135,135,133,133,131,131,124,124,121,121,120,120,119,119,118,118,117,117,116,116,	/Volumes/Promise RAID 2/Alf/for_Thea/experiments/quantification_test 5_PL23/str_data/PMA/120/PL23_PMA_120image_hoescht239.TIF PL23_PMA_120image_568238.tif	1750	95,376	0	preAnalysis	none	none	120 PMA	qt_5_PL23_man02	/Volumes/Promise RAID/Alf/for_Thea/experiments/quantification_test 5_PL23/PL23_5
377	322	71,736	120	PMA	903,905,905,907,907,908,908,909,909,908,908,907,907,906,906,905,905,904,904,903,903,895,895,894,894,893,893,892,892,891,891,890,890,891,891,892,892,893,893,895,895,897,897,903,	137,137,138,138,139,139,141,141,148,148,151,151,153,153,154,154,155,155,156,156,157,157,156,156,155,155,154,154,153,153,151,151,143,143,141,141,140,140,138,138,137,137,136,136,	/Volumes/Promise RAID 2/Alf/for_Thea/experiments/quantification_test 5_PL23/str_data/PMA/120/PL23_PMA_120image_hoescht239.TIF PL23_PMA_120image_568238.tif	1750	71,736	0	preAnalysis	none	none	120 PMA	qt_5_PL23_man02	/Volumes/Promise RAID/Alf/for_Thea/experiments/quantification_test 5_PL23/PL23_5
378	281	100,904	120	PMA	531,534,534,535,535,536,536,535,535,534,534,533,533,532,532,531,531,530,530,528,528,521,521,520,520,519,519,518,518,517,517,518,518,519,519,520,520,521,521,522,522,523,523,525,525,529,529,531,	141,141,142,142,145,145,150,150,153,153,154,154,155,155,157,157,158,158,159,159,160,160,159,159,158,158,156,156,154,154,148,148,147,147,146,146,145,145,144,144,143,143,142,142,141,141,140,140,	/Volumes/Promise RAID 2/Alf/for_Thea/experiments/quantification_test 5_PL23/str_data/PMA/120/PL23_PMA_120image_hoescht239.TIF PL23_PMA_120image_568238.tif	1750	100,904	0	preAnalysis	none	none	120 PMA	qt_5_PL23_man02	/Volumes/Promise RAID/Alf/for_Thea/experiments/quantification_test 5_PL23/PL23_5
379	222	59,608	120	PMA	335,337,337,338,338,339,339,340,340,341,341,340,340,339,339,337,337,335,335,334,334,330,330,328,328,327,327,326,326,325,325,326,326,327,327,328,328,330,330,335,	158,158,159,159,161,161,162,162,164,164,170,170,172,172,173,173,174,174,175,175,174,174,173,173,172,172,171,171,169,169,161,161,160,160,159,159,158,158,157,157,	/Volumes/Promise RAID 2/Alf/for_Thea/experiments/quantification_test 5_PL23/str_data/PMA/120/PL23_PMA_120image_hoescht239.TIF PL23_PMA_120image_568238.tif	1750	59,608	0	preAnalysis	none	none	120 PMA	qt_5_PL23_man02	/Volumes/Promise RAID/Alf/for_Thea/experiments/quantification_test 5_PL23/PL23_5
380	206	65,806	120	PMA	82,83,83,84,84,85,85,84,84,85,85,84,84,83,83,82,82,81,81,78,78,74,74,72,72,71,71,70,70,71,71,72,72,73,73,74,74,75,75,76,76,82,	161,161,162,162,163,163,167,167,169,169,172,172,174,174,175,175,176,176,177,177,178,178,177,177,176,176,174,174,170,170,169,169,165,165,163,163,162,162,161,161,160,160,	/Volumes/Promise RAID 2/Alf/for_Thea/experiments/quantification_test 5_PL23/str_data/PMA/120/PL23_PMA_120image_hoescht239.TIF PL23_PMA_120image_568238.tif	1750	65,806	0	preAnalysis	none	none	120 PMA	qt_5_PL23_man02	/Volumes/Promise RAID/Alf/for_Thea/experiments/quantification_test 5_PL23/PL23_5
381	435	57,871	120	PMA	1315,1316,1316,1318,1318,1319,1319,1320,1320,1321,1321,1320,1320,1319,1319,1318,1318,1316,1316,1314,1314,1312,1312,1310,1310,1307,1307,1305,1305,1304,1304,1300,1300,1298,1298,1297,1297,1296,1296,1295,1295,1296,1296,1297,1297,1298,1298,1299,1299,1301,1301,1302,1302,1304,1304,1315,	179,179,180,180,181,181,183,183,189,189,191,191,192,192,193,193,195,195,196,196,197,197,198,198,199,199,200,200,199,199,200,200,199,199,198,198,197,197,195,195,194,194,186,186,184,184,183,183,181,181,180,180,179,179,178,178,	/Volumes/Promise RAID 2/Alf/for_Thea/experiments/quantification_test 5_PL23/str_data/PMA/120/PL23_PMA_120image_hoescht239.TIF PL23_PMA_120image_568238.tif	1750	57,871	0	preAnalysis	none	none	120 PMA	qt_5_PL23_man02	/Volumes/Promise RAID/Alf/for_Thea/experiments/quantification_test 5_PL23/PL23_5
382	315	40,857	120	PMA	639,644,644,646,646,648,648,650,650,652,652,653,653,654,654,653,653,652,652,651,651,645,645,643,643,642,642,639,639,637,637,636,636,634,634,633,633,632,632,631,631,630,630,631,631,632,632,633,633,639,	184,184,185,185,186,186,188,188,189,189,191,191,192,192,197,197,199,199,201,201,202,202,201,201,200,200,199,199,198,198,197,197,196,196,195,195,194,194,193,193,192,192,186,186,185,185,184,184,183,183,	/Volumes/Promise RAID 2/Alf/for_Thea/experiments/quantification_test 5_PL23/str_data/PMA/120/PL23_PMA_120image_hoescht239.TIF PL23_PMA_120image_568238.tif	1750	40,857	0	preAnalysis	none	none	120 PMA	qt_5_PL23_man02	/Volumes/Promise RAID/Alf/for_Thea/experiments/quantification_test 5_PL23/PL23_5
383	279	84,075	120	PMA	575,576,576,577,577,578,578,579,579,580,580,579,579,577,577,576,576,569,569,567,567,566,566,565,565,564,564,563,563,562,562,563,563,562,562,563,563,564,564,565,565,566,566,568,568,575,	195,195,197,197,198,198,200,200,204,204,210,210,212,212,213,213,214,214,213,213,212,212,211,211,209,209,208,208,205,205,204,204,203,203,202,202,199,199,197,197,196,196,195,195,194,194,	/Volumes/Promise RAID 2/Alf/for_Thea/experiments/quantification_test 5_PL23/str_data/PMA/120/PL23_PMA_120image_hoescht239.TIF PL23_PMA_120image_568238.tif	1750	84,075	0	preAnalysis	none	none	120 PMA	qt_5_PL23_man02	/Volumes/Promise RAID/Alf/for_Thea/experiments/quantification_test 5_PL23/PL23_5
384	354	92,551	120	PMA	1181,1184,1184,1185,1185,1186,1186,1187,1187,1188,1188,1189,1189,1188,1188,1187,1187,1186,1186,1185,1185,1184,1184,1178,1178,1175,1175,1172,1172,1171,1171,1169,1169,1168,1168,1167,1167,1168,1168,1169,1169,1170,1170,1171,1171,1172,1172,1174,1174,1176,1176,1181,	209,209,210,210,211,211,212,212,213,213,215,215,222,222,224,224,225,225,226,226,227,227,228,228,229,229,228,228,227,227,226,226,224,224,222,222,217,217,215,215,213,213,212,212,211,211,210,210,209,209,208,208,	/Volumes/Promise RAID 2/Alf/for_Thea/experiments/quantification_test 5_PL23/str_data/PMA/120/PL23_PMA_120image_hoescht239.TIF PL23_PMA_120image_568238.tif	1750	92,551	0	preAnalysis	none	none	120 PMA	qt_5_PL23_man02	/Volumes/Promise RAID/Alf/for_Thea/experiments/quantification_test 5_PL23/PL23_5
385	286	77,283	120	PMA	667,668,668,669,669,671,671,672,672,673,673,674,674,673,673,672,672,671,671,669,669,663,663,660,660,658,658,657,657,656,656,655,655,656,656,657,657,659,659,660,660,667,	223,223,224,224,225,225,226,226,228,228,229,229,236,236,238,238,239,239,240,240,241,241,240,240,239,239,238,238,236,236,234,234,228,228,226,226,224,224,223,223,222,222,	/Volumes/Promise RAID 2/Alf/for_Thea/experiments/quantification_test 5_PL23/str_data/PMA/120/PL23_PMA_120image_hoescht239.TIF PL23_PMA_120image_568238.tif	1750	77,283	0	preAnalysis	none	none	120 PMA	qt_5_PL23_man02	/Volumes/Promise RAID/Alf/for_Thea/experiments/quantification_test 5_PL23/PL23_5
386	258	78,05	120	PMA	344,346,346,348,348,349,349,350,350,351,351,350,350,349,349,347,347,345,345,342,342,340,340,339,339,338,338,337,337,336,336,335,335,336,336,338,338,344,	242,242,243,243,244,244,246,246,255,255,256,256,258,258,260,260,261,261,262,262,261,261,260,260,259,259,257,257,255,255,252,252,244,244,242,242,241,241,	/Volumes/Promise RAID 2/Alf/for_Thea/experiments/quantification_test 5_PL23/str_data/PMA/120/PL23_PMA_120image_hoescht239.TIF PL23_PMA_120image_568238.tif	1750	78,05	0	preAnalysis	none	none	120 PMA	qt_5_PL23_man02	/Volumes/Promise RAID/Alf/for_Thea/experiments/quantification_test 5_PL23/PL23_5
387	390	81,387	120	PMA	1334,1335,1335,1336,1336,1337,1337,1338,1338,1339,1339,1340,1340,1341,1341,1342,1342,1341,1341,1340,1340,1339,1339,1337,1337,1334,1334,1325,1325,1323,1323,1321,1321,1319,1319,1318,1318,1317,1317,1318,1318,1319,1319,1320,1320,1321,1321,1322,1322,1323,1323,1324,1324,1325,1325,1327,1327,1334,	265,265,266,266,267,267,268,268,269,269,270,270,272,272,276,276,277,277,279,279,281,281,283,283,284,284,285,285,284,284,283,283,282,282,281,281,279,279,274,274,272,272,271,271,270,270,269,269,268,268,267,267,266,266,265,265,264,264,	/Volumes/Promise RAID 2/Alf/for_Thea/experiments/quantification_test 5_PL23/str_data/PMA/120/PL23_PMA_120image_hoescht239.TIF PL23_PMA_120image_568238.tif	1750	81,387	0	preAnalysis	none	none	120 PMA	qt_5_PL23_man02	/Volumes/Promise RAID/Alf/for_Thea/experiments/quantification_test 5_PL23/PL23_5
388	218	63,266	120	PMA	132,134,134,135,135,136,136,135,135,134,134,133,133,129,129,125,125,122,122,121,121,120,120,119,119,118,118,119,119,121,121,124,124,126,126,128,128,132,	273,273,274,274,275,275,282,282,284,284,286,286,287,287,288,288,287,287,286,286,285,285,284,284,282,282,278,278,276,276,275,275,274,274,273,273,272,272,	/Volumes/Promise RAID 2/Alf/for_Thea/experiments/quantification_test 5_PL23/str_data/PMA/120/PL23_PMA_120image_hoescht239.TIF PL23_PMA_120image_568238.tif	1750	63,266	0	preAnalysis	none	none	120 PMA	qt_5_PL23_man02	/Volumes/Promise RAID/Alf/for_Thea/experiments/quantification_test 5_PL23/PL23_5
389	241	69,527	120	PMA	367,368,368,369,369,370,370,369,369,368,368,367,367,366,366,364,364,362,362,356,356,354,354,353,353,352,352,351,351,352,352,353,353,354,354,356,356,357,357,359,359,361,361,367,	276,276,277,277,279,279,283,283,286,286,287,287,289,289,290,290,291,291,292,292,291,291,290,290,289,289,288,288,282,282,281,281,280,280,279,279,278,278,277,277,276,276,275,275,	/Volumes/Promise RAID 2/Alf/for_Thea/experiments/quantification_test 5_PL23/str_data/PMA/120/PL23_PMA_120image_hoescht239.TIF PL23_PMA_120image_568238.tif	1750	69,527	0	preAnalysis	none	none	120 PMA	qt_5_PL23_man02	/Volumes/Promise RAID/Alf/for_Thea/experiments/quantification_test 5_PL23/PL23_5
390	334	61,814	120	PMA	709,711,711,712,712,713,713,714,714,715,715,714,714,712,712,711,711,709,709,707,707,703,703,702,702,701,701,700,700,699,699,698,698,697,697,698,698,699,699,701,701,703,703,709,	291,291,292,292,293,293,295,295,298,298,307,307,309,309,310,310,311,311,312,312,313,313,312,312,311,311,310,310,309,309,308,308,306,306,296,296,293,293,292,292,291,291,290,290,	/Volumes/Promise RAID 2/Alf/for_Thea/experiments/quantification_test 5_PL23/str_data/PMA/120/PL23_PMA_120image_hoescht239.TIF PL23_PMA_120image_568238.tif	1750	61,814	0	preAnalysis	none	none	120 PMA	qt_5_PL23_man02	/Volumes/Promise RAID/Alf/for_Thea/experiments/quantification_test 5_PL23/PL23_5
391	320	61,003	120	PMA	860,862,862,863,863,864,864,865,865,866,866,865,865,864,864,863,863,862,862,860,860,855,855,853,853,852,852,850,850,849,849,848,848,847,847,848,848,849,849,850,850,851,851,852,852,853,853,855,855,860,	296,296,297,297,298,298,299,299,301,301,309,309,311,311,312,312,313,313,315,315,316,316,317,317,316,316,315,315,314,314,313,313,311,311,303,303,302,302,300,300,299,299,298,298,297,297,296,296,295,295,	/Volumes/Promise RAID 2/Alf/for_Thea/experiments/quantification_test 5_PL23/str_data/PMA/120/PL23_PMA_120image_hoescht239.TIF PL23_PMA_120image_568238.tif	1750	61,003	0	preAnalysis	none	none	120 PMA	qt_5_PL23_man02	/Volumes/Promise RAID/Alf/for_Thea/experiments/quantification_test 5_PL23/PL23_5
392	395	87,291	120	PMA	1280,1284,1284,1285,1285,1286,1286,1287,1287,1288,1288,1289,1289,1288,1288,1287,1287,1286,1286,1284,1284,1283,1283,1274,1274,1272,1272,1271,1271,1270,1270,1269,1269,1268,1268,1267,1267,1268,1268,1269,1269,1270,1270,1271,1271,1273,1273,1274,1274,1277,1277,1280,	316,316,317,317,318,318,319,319,322,322,324,324,332,332,333,333,335,335,336,336,337,337,338,338,337,337,336,336,335,335,334,334,333,333,330,330,327,327,322,322,320,320,319,319,318,318,317,317,316,316,315,315,	/Volumes/Promise RAID 2/Alf/for_Thea/experiments/quantification_test 5_PL23/str_data/PMA/120/PL23_PMA_120image_hoescht239.TIF PL23_PMA_120image_568238.tif	1750	87,291	0	preAnalysis	none	none	120 PMA	qt_5_PL23_man02	/Volumes/Promise RAID/Alf/for_Thea/experiments/quantification_test 5_PL23/PL23_5
393	336	72,821	120	PMA	929,933,933,934,934,936,936,937,937,938,938,939,939,938,938,937,937,936,936,935,935,933,933,931,931,924,924,922,922,920,920,919,919,918,918,919,919,920,920,921,921,923,923,924,924,927,927,929,	342,342,343,343,344,344,345,345,347,347,351,351,352,352,355,355,358,358,359,359,360,360,361,361,362,362,361,361,360,360,359,359,357,357,349,349,347,347,345,345,344,344,343,343,342,342,341,341,	/Volumes/Promise RAID 2/Alf/for_Thea/experiments/quantification_test 5_PL23/str_data/PMA/120/PL23_PMA_120image_hoescht239.TIF PL23_PMA_120image_568238.tif	1750	72,821	0	preAnalysis	none	none	120 PMA	qt_5_PL23_man02	/Volumes/Promise RAID/Alf/for_Thea/experiments/quantification_test 5_PL23/PL23_5
394	327	77,165	120	PMA	839,843,843,844,844,845,845,846,846,847,847,848,848,847,847,846,846,845,845,844,844,842,842,840,840,836,836,834,834,832,832,831,831,830,830,829,829,830,830,831,831,832,832,834,834,837,837,839,	357,357,358,358,359,359,360,360,362,362,363,363,370,370,372,372,374,374,375,375,376,376,377,377,378,378,377,377,376,376,375,375,374,374,372,372,361,361,360,360,359,359,358,358,357,357,356,356,	/Volumes/Promise RAID 2/Alf/for_Thea/experiments/quantification_test 5_PL23/str_data/PMA/120/PL23_PMA_120image_hoescht239.TIF PL23_PMA_120image_568238.tif	1750	77,165	0	preAnalysis	none	none	120 PMA	qt_5_PL23_man02	/Volumes/Promise RAID/Alf/for_Thea/experiments/quantification_test 5_PL23/PL23_5
395	309	80,168	120	PMA	703,704,704,705,705,708,708,709,709,710,710,711,711,710,710,708,708,707,707,706,706,705,705,704,704,703,703,701,701,699,699,694,694,693,693,692,692,691,691,692,692,693,693,694,694,695,695,699,699,702,702,703,	367,367,366,366,367,367,368,368,369,369,370,370,378,378,380,380,381,381,382,382,383,383,384,384,385,385,386,386,387,387,386,386,385,385,383,383,381,381,375,375,373,373,371,371,370,370,368,368,367,367,366,366,	/Volumes/Promise RAID 2/Alf/for_Thea/experiments/quantification_test 5_PL23/str_data/PMA/120/PL23_PMA_120image_hoescht239.TIF PL23_PMA_120image_568238.tif	1750	80,168	0	preAnalysis	none	none	120 PMA	qt_5_PL23_man02	/Volumes/Promise RAID/Alf/for_Thea/experiments/quantification_test 5_PL23/PL23_5
396	375	76,907	120	PMA	975,976,976,978,978,979,979,980,980,981,981,980,980,979,979,978,978,977,977,976,976,974,974,972,972,964,964,962,962,961,961,960,960,959,959,958,958,959,959,960,960,961,961,962,962,964,964,965,965,966,966,968,968,975,	372,372,373,373,375,375,376,376,380,380,383,383,385,385,388,388,389,389,390,390,391,391,392,392,393,393,392,392,391,391,390,390,389,389,387,387,384,384,381,381,379,379,378,378,376,376,374,374,373,373,372,372,371,371,	/Volumes/Promise RAID 2/Alf/for_Thea/experiments/quantification_test 5_PL23/str_data/PMA/120/PL23_PMA_120image_hoescht239.TIF PL23_PMA_120image_568238.tif	1750	76,907	0	preAnalysis	none	none	120 PMA	qt_5_PL23_man02	/Volumes/Promise RAID/Alf/for_Thea/experiments/quantification_test 5_PL23/PL23_5
397	393	107,919	120	PMA	1249,1251,1251,1253,1253,1254,1254,1255,1255,1256,1256,1257,1257,1256,1256,1255,1255,1254,1254,1253,1253,1251,1251,1248,1248,1245,1245,1244,1244,1243,1243,1241,1241,1239,1239,1238,1238,1237,1237,1236,1236,1235,1235,1234,1234,1235,1235,1236,1236,1237,1237,1238,1238,1240,1240,1242,1242,1249,	378,378,379,379,380,380,381,381,382,382,385,385,391,391,393,393,395,395,396,396,397,397,398,398,399,399,398,398,399,399,398,398,397,397,396,396,395,395,394,394,393,393,392,392,385,385,383,383,381,381,380,380,379,379,378,378,377,377,	/Volumes/Promise RAID 2/Alf/for_Thea/experiments/quantification_test 5_PL23/str_data/PMA/120/PL23_PMA_120image_hoescht239.TIF PL23_PMA_120image_568238.tif	1750	107,919	0	preAnalysis	none	none	120 PMA	qt_5_PL23_man02	/Volumes/Promise RAID/Alf/for_Thea/experiments/quantification_test 5_PL23/PL23_5
398	191	64,639	120	PMA	63,66,66,67,67,68,68,69,69,68,68,66,66,62,62,61,61,60,60,59,59,58,58,57,57,58,58,60,60,62,62,63,	391,391,392,392,393,393,395,395,408,408,409,409,410,410,409,409,408,408,407,407,403,403,401,401,394,394,392,392,391,391,390,390,	/Volumes/Promise RAID 2/Alf/for_Thea/experiments/quantification_test 5_PL23/str_data/PMA/120/PL23_PMA_120image_hoescht239.TIF PL23_PMA_120image_568238.tif	1750	64,639	0	preAnalysis	none	none	120 PMA	qt_5_PL23_man02	/Volumes/Promise RAID/Alf/for_Thea/experiments/quantification_test 5_PL23/PL23_5
399	247	68,227	120	PMA	319,320,320,321,321,322,322,323,323,322,322,321,321,320,320,319,319,317,317,314,314,309,309,307,307,306,306,305,305,304,304,305,305,306,306,307,307,308,308,309,309,310,310,311,311,312,312,314,314,319,	408,408,409,409,410,410,412,412,418,418,420,420,421,421,422,422,423,423,424,424,425,425,424,424,423,423,422,422,420,420,416,416,415,415,414,414,413,413,412,412,411,411,410,410,409,409,408,408,407,407,	/Volumes/Promise RAID 2/Alf/for_Thea/experiments/quantification_test 5_PL23/str_data/PMA/120/PL23_PMA_120image_hoescht239.TIF PL23_PMA_120image_568238.tif	1750	68,227	0	preAnalysis	none	none	120 PMA	qt_5_PL23_man02	/Volumes/Promise RAID/Alf/for_Thea/experiments/quantification_test 5_PL23/PL23_5
400	344	63,497	120	PMA	986,989,989,991,991,992,992,993,993,994,994,995,995,994,994,993,993,992,992,991,991,985,985,982,982,981,981,979,979,978,978,976,976,975,975,974,974,975,975,976,976,977,977,978,978,981,981,986,	421,421,422,422,423,423,424,424,426,426,429,429,436,436,438,438,439,439,440,440,441,441,440,440,439,439,438,438,437,437,436,436,435,435,433,433,426,426,424,424,423,423,422,422,421,421,420,420,	/Volumes/Promise RAID 2/Alf/for_Thea/experiments/quantification_test 5_PL23/str_data/PMA/120/PL23_PMA_120image_hoescht239.TIF PL23_PMA_120image_568238.tif	1750	63,497	0	preAnalysis	none	none	120 PMA	qt_5_PL23_man02	/Volumes/Promise RAID/Alf/for_Thea/experiments/quantification_test 5_PL23/PL23_5
401	361	75,795	120	PMA	1270,1271,1271,1272,1272,1273,1273,1274,1274,1275,1275,1276,1276,1275,1275,1274,1274,1273,1273,1272,1272,1270,1270,1268,1268,1262,1262,1259,1259,1258,1258,1257,1257,1256,1256,1255,1255,1254,1254,1255,1255,1256,1256,1257,1257,1258,1258,1260,1260,1262,1262,1270,	449,449,450,450,451,451,452,452,453,453,457,457,461,461,463,463,464,464,465,465,467,467,468,468,469,469,468,468,467,467,466,466,465,465,464,464,463,463,455,455,453,453,452,452,451,451,450,450,449,449,448,448,	/Volumes/Promise RAID 2/Alf/for_Thea/experiments/quantification_test 5_PL23/str_data/PMA/120/PL23_PMA_120image_hoescht239.TIF PL23_PMA_120image_568238.tif	1750	75,795	0	preAnalysis	none	none	120 PMA	qt_5_PL23_man02	/Volumes/Promise RAID/Alf/for_Thea/experiments/quantification_test 5_PL23/PL23_5
402	306	88,549	120	PMA	717,718,718,719,719,722,722,723,723,724,724,725,725,726,726,727,727,726,726,725,725,724,724,723,723,722,722,719,719,713,713,711,711,710,710,709,709,708,708,707,707,708,708,709,709,710,710,712,712,715,715,717,	459,459,458,458,459,459,460,460,461,461,462,462,463,463,466,466,469,469,473,473,474,474,475,475,476,476,477,477,478,478,477,477,476,476,475,475,473,473,470,470,465,465,463,463,461,461,460,460,459,459,458,458,	/Volumes/Promise RAID 2/Alf/for_Thea/experiments/quantification_test 5_PL23/str_data/PMA/120/PL23_PMA_120image_hoescht239.TIF PL23_PMA_120image_568238.tif	1750	88,549	0	preAnalysis	none	none	120 PMA	qt_5_PL23_man02	/Volumes/Promise RAID/Alf/for_Thea/experiments/quantification_test 5_PL23/PL23_5
403	287	98,139	120	PMA	563,566,566,568,568,570,570,571,571,572,572,571,571,570,570,569,569,568,568,567,567,566,566,558,558,557,557,556,556,555,555,554,554,553,553,554,554,555,555,557,557,558,558,562,562,563,	465,465,466,466,467,467,469,469,471,471,475,475,477,477,479,479,480,480,482,482,483,483,484,484,483,483,482,482,481,481,480,480,478,478,471,471,469,469,467,467,466,466,465,465,464,464,	/Volumes/Promise RAID 2/Alf/for_Thea/experiments/quantification_test 5_PL23/str_data/PMA/120/PL23_PMA_120image_hoescht239.TIF PL23_PMA_120image_568238.tif	1750	98,139	0	preAnalysis	none	none	120 PMA	qt_5_PL23_man02	/Volumes/Promise RAID/Alf/for_Thea/experiments/quantification_test 5_PL23/PL23_5
404	286	100,542	120	PMA	635,639,639,641,641,642,642,643,643,644,644,645,645,644,644,643,643,642,642,641,641,639,639,636,636,635,635,631,631,630,630,629,629,628,628,627,627,628,628,629,629,630,630,631,631,633,633,635,	469,469,470,470,471,471,472,472,474,474,477,477,481,481,484,484,485,485,486,486,487,487,488,488,489,489,488,488,487,487,486,486,485,485,484,484,474,474,472,472,471,471,470,470,469,469,468,468,	/Volumes/Promise RAID 2/Alf/for_Thea/experiments/quantification_test 5_PL23/str_data/PMA/120/PL23_PMA_120image_hoescht239.TIF PL23_PMA_120image_568238.tif	1750	100,542	0	preAnalysis	none	none	120 PMA	qt_5_PL23_man02	/Volumes/Promise RAID/Alf/for_Thea/experiments/quantification_test 5_PL23/PL23_5
405	266	75,286	120	PMA	394,396,396,398,398,399,399,400,400,401,401,400,400,399,399,398,398,397,397,396,396,394,394,389,389,388,388,387,387,386,386,385,385,384,384,385,385,386,386,387,387,389,389,390,390,394,	502,502,503,503,504,504,505,505,508,508,513,513,515,515,517,517,518,518,519,519,520,520,521,521,522,522,521,521,520,520,519,519,517,517,512,512,505,505,504,504,503,503,502,502,501,501,	/Volumes/Promise RAID 2/Alf/for_Thea/experiments/quantification_test 5_PL23/str_data/PMA/120/PL23_PMA_120image_hoescht239.TIF PL23_PMA_120image_568238.tif	1750	75,286	0	preAnalysis	none	none	120 PMA	qt_5_PL23_man02	/Volumes/Promise RAID/Alf/for_Thea/experiments/quantification_test 5_PL23/PL23_5
406	317	75,681	120	PMA	683,685,685,687,687,688,688,689,689,690,690,689,689,688,688,687,687,686,686,685,685,675,675,674,674,673,673,672,672,671,671,672,672,673,673,674,674,675,675,676,676,677,677,680,680,683,	528,528,529,529,530,530,532,532,534,534,539,539,543,543,545,545,546,546,547,547,548,548,547,547,546,546,545,545,543,543,534,534,533,533,532,532,531,531,530,530,529,529,528,528,527,527,	/Volumes/Promise RAID 2/Alf/for_Thea/experiments/quantification_test 5_PL23/str_data/PMA/120/PL23_PMA_120image_hoescht239.TIF PL23_PMA_120image_568238.tif	1750	75,681	0	preAnalysis	none	none	120 PMA	qt_5_PL23_man02	/Volumes/Promise RAID/Alf/for_Thea/experiments/quantification_test 5_PL23/PL23_5
407	408	59,939	120	PMA	1043,1046,1046,1047,1047,1048,1048,1049,1049,1048,1048,1047,1047,1046,1046,1045,1045,1044,1044,1042,1042,1039,1039,1032,1032,1030,1030,1028,1028,1027,1027,1026,1026,1025,1025,1024,1024,1025,1025,1026,1026,1027,1027,1029,1029,1030,1030,1031,1031,1033,1033,1035,1035,1038,1038,1043,	530,530,531,531,533,533,535,535,542,542,544,544,545,545,546,546,547,547,548,548,549,549,550,550,551,551,550,550,549,549,548,548,547,547,546,546,540,540,538,538,536,536,535,535,534,534,533,533,532,532,531,531,530,530,529,529,	/Volumes/Promise RAID 2/Alf/for_Thea/experiments/quantification_test 5_PL23/str_data/PMA/120/PL23_PMA_120image_hoescht239.TIF PL23_PMA_120image_568238.tif	1750	59,939	0	preAnalysis	none	none	120 PMA	qt_5_PL23_man02	/Volumes/Promise RAID/Alf/for_Thea/experiments/quantification_test 5_PL23/PL23_5
408	378	67,659	120	PMA	1091,1092,1092,1093,1093,1094,1094,1095,1095,1096,1096,1097,1097,1096,1096,1095,1095,1094,1094,1093,1093,1091,1091,1084,1084,1082,1082,1080,1080,1079,1079,1078,1078,1077,1077,1076,1076,1075,1075,1076,1076,1077,1077,1078,1078,1079,1079,1081,1081,1082,1082,1091,	550,550,551,551,552,552,553,553,555,555,558,558,564,564,567,567,568,568,569,569,570,570,571,571,570,570,569,569,568,568,567,567,566,566,564,564,559,559,557,557,555,555,553,553,552,552,551,551,550,550,549,549,	/Volumes/Promise RAID 2/Alf/for_Thea/experiments/quantification_test 5_PL23/str_data/PMA/120/PL23_PMA_120image_hoescht239.TIF PL23_PMA_120image_568238.tif	1750	67,659	0	preAnalysis	none	none	120 PMA	qt_5_PL23_man02	/Volumes/Promise RAID/Alf/for_Thea/experiments/quantification_test 5_PL23/PL23_5
409	279	106,867	120	PMA	515,517,517,518,518,519,519,520,520,521,521,520,520,519,519,518,518,516,516,514,514,508,508,507,507,506,506,505,505,504,504,503,503,504,504,505,505,506,506,507,507,509,509,512,512,515,	553,553,554,554,555,555,556,556,558,558,565,565,567,567,569,569,570,570,571,571,572,572,571,571,570,570,569,569,568,568,566,566,560,560,557,557,556,556,555,555,554,554,553,553,552,552,	/Volumes/Promise RAID 2/Alf/for_Thea/experiments/quantification_test 5_PL23/str_data/PMA/120/PL23_PMA_120image_hoescht239.TIF PL23_PMA_120image_568238.tif	1750	106,867	0	preAnalysis	none	none	120 PMA	qt_5_PL23_man02	/Volumes/Promise RAID/Alf/for_Thea/experiments/quantification_test 5_PL23/PL23_5
410	321	79,598	120	PMA	751,752,752,754,754,755,755,756,756,755,755,754,754,753,753,752,752,751,751,742,742,740,740,739,739,737,737,736,736,737,737,736,736,737,737,738,738,739,739,740,740,741,741,743,743,751,	568,568,569,569,571,571,573,573,580,580,583,583,584,584,585,585,586,586,587,587,586,586,585,585,584,584,580,580,579,579,578,578,577,577,574,574,572,572,570,570,569,569,568,568,567,567,	/Volumes/Promise RAID 2/Alf/for_Thea/experiments/quantification_test 5_PL23/str_data/PMA/120/PL23_PMA_120image_hoescht239.TIF PL23_PMA_120image_568238.tif	1750	79,598	0	preAnalysis	none	none	120 PMA	qt_5_PL23_man02	/Volumes/Promise RAID/Alf/for_Thea/experiments/quantification_test 5_PL23/PL23_5
411	366	67,667	120	PMA	889,891,891,892,892,894,894,895,895,894,894,893,893,892,892,891,891,890,890,888,888,886,886,883,883,879,879,876,876,875,875,874,874,873,873,872,872,873,873,874,874,875,875,876,876,878,878,880,880,883,883,889,	583,583,584,584,585,585,589,589,593,593,595,595,597,597,598,598,599,599,600,600,601,601,602,602,603,603,602,602,601,601,600,600,599,599,597,597,590,590,588,588,587,587,586,586,585,585,584,584,583,583,582,582,	/Volumes/Promise RAID 2/Alf/for_Thea/experiments/quantification_test 5_PL23/str_data/PMA/120/PL23_PMA_120image_hoescht239.TIF PL23_PMA_120image_568238.tif	1750	67,667	0	preAnalysis	none	none	120 PMA	qt_5_PL23_man02	/Volumes/Promise RAID/Alf/for_Thea/experiments/quantification_test 5_PL23/PL23_5
412	387	77,762	120	PMA	1280,1284,1284,1286,1286,1287,1287,1288,1288,1289,1289,1290,1290,1291,1291,1290,1290,1289,1289,1288,1288,1287,1287,1286,1286,1285,1285,1283,1283,1276,1276,1274,1274,1273,1273,1272,1272,1271,1271,1270,1270,1269,1269,1270,1270,1271,1271,1273,1273,1274,1274,1279,1279,1280,	583,583,584,584,585,585,586,586,587,587,589,589,594,594,595,595,598,598,600,600,601,601,602,602,603,603,604,604,605,605,604,604,603,603,602,602,601,601,600,600,598,598,588,588,587,587,585,585,584,584,583,583,582,582,	/Volumes/Promise RAID 2/Alf/for_Thea/experiments/quantification_test 5_PL23/str_data/PMA/120/PL23_PMA_120image_hoescht239.TIF PL23_PMA_120image_568238.tif	1750	77,762	0	preAnalysis	none	none	120 PMA	qt_5_PL23_man02	/Volumes/Promise RAID/Alf/for_Thea/experiments/quantification_test 5_PL23/PL23_5
413	289	70,886	120	PMA	554,556,556,557,557,558,558,559,559,560,560,559,559,558,558,557,557,554,554,552,552,551,551,550,550,548,548,544,544,542,542,541,541,540,540,539,539,540,540,541,541,542,542,544,544,545,545,548,548,554,	653,653,654,654,655,655,656,656,658,658,664,664,666,666,667,667,668,668,669,669,670,670,669,669,670,670,669,669,668,668,667,667,665,665,663,663,659,659,657,657,656,656,655,655,654,654,653,653,652,652,	/Volumes/Promise RAID 2/Alf/for_Thea/experiments/quantification_test 5_PL23/str_data/PMA/120/PL23_PMA_120image_hoescht239.TIF PL23_PMA_120image_568238.tif	1750	70,886	0	preAnalysis	none	none	120 PMA	qt_5_PL23_man02	/Volumes/Promise RAID/Alf/for_Thea/experiments/quantification_test 5_PL23/PL23_5
414	297	91,798	120	PMA	676,679,679,680,680,681,681,682,682,683,683,682,682,681,681,680,680,679,679,678,678,676,676,670,670,668,668,667,667,666,666,665,665,664,664,665,665,666,666,667,667,669,669,672,672,676,	656,656,657,657,658,658,659,659,662,662,667,667,670,670,671,671,672,672,673,673,674,674,675,675,674,674,673,673,672,672,671,671,669,669,662,662,660,660,659,659,657,657,656,656,655,655,	/Volumes/Promise RAID 2/Alf/for_Thea/experiments/quantification_test 5_PL23/str_data/PMA/120/PL23_PMA_120image_hoescht239.TIF PL23_PMA_120image_568238.tif	1750	91,798	0	preAnalysis	none	none	120 PMA	qt_5_PL23_man02	/Volumes/Promise RAID/Alf/for_Thea/experiments/quantification_test 5_PL23/PL23_5
415	668	91,698	120	PMA	899,902,902,905,905,906,906,907,907,908,908,909,909,908,908,907,907,906,906,905,905,904,904,903,903,902,902,901,901,900,900,899,899,897,897,894,894,893,893,888,888,887,887,885,885,884,884,883,883,882,882,881,881,880,880,881,881,882,882,883,883,884,884,886,886,887,887,888,888,889,889,890,890,891,891,892,892,894,894,899,	678,678,679,679,681,681,682,682,684,684,690,690,691,691,694,694,695,695,697,697,698,698,700,700,701,701,705,705,707,707,709,709,710,710,711,711,712,712,711,711,710,710,709,709,708,708,707,707,706,706,705,705,704,704,697,697,695,695,693,693,692,692,691,691,690,690,687,687,682,682,681,681,680,680,679,679,678,678,677,677,	/Volumes/Promise RAID 2/Alf/for_Thea/experiments/quantification_test 5_PL23/str_data/PMA/120/PL23_PMA_120image_hoescht239.TIF PL23_PMA_120image_568238.tif	1750	91,698	0	preAnalysis	none	none	120 PMA	qt_5_PL23_man02	/Volumes/Promise RAID/Alf/for_Thea/experiments/quantification_test 5_PL23/PL23_5
416	206	72,126	120	PMA	85,91,91,92,92,93,93,94,94,93,93,92,92,90,90,89,89,88,88,86,86,81,81,79,79,78,78,77,77,78,78,79,79,81,81,83,83,85,	682,682,683,683,684,684,686,686,691,691,692,692,693,693,694,694,695,695,696,696,697,697,696,696,694,694,692,692,686,686,684,684,683,683,682,682,681,681,	/Volumes/Promise RAID 2/Alf/for_Thea/experiments/quantification_test 5_PL23/str_data/PMA/120/PL23_PMA_120image_hoescht239.TIF PL23_PMA_120image_568238.tif	1750	72,126	0	preAnalysis	none	none	120 PMA	qt_5_PL23_man02	/Volumes/Promise RAID/Alf/for_Thea/experiments/quantification_test 5_PL23/PL23_5
417	420	63,367	120	PMA	1237,1240,1240,1241,1241,1243,1243,1245,1245,1246,1246,1247,1247,1248,1248,1249,1249,1248,1248,1247,1247,1246,1246,1245,1245,1243,1243,1234,1234,1232,1232,1231,1231,1230,1230,1229,1229,1228,1228,1227,1227,1226,1226,1227,1227,1228,1228,1229,1229,1230,1230,1232,1232,1235,1235,1237,	687,687,688,688,689,689,691,691,693,693,694,694,695,695,697,697,703,703,706,706,707,707,708,708,709,709,710,710,709,709,708,708,707,707,706,706,705,705,703,703,701,701,693,693,691,691,690,690,689,689,688,688,687,687,686,686,	/Volumes/Promise RAID 2/Alf/for_Thea/experiments/quantification_test 5_PL23/str_data/PMA/120/PL23_PMA_120image_hoescht239.TIF PL23_PMA_120image_568238.tif	1750	63,367	0	preAnalysis	none	none	120 PMA	qt_5_PL23_man02	/Volumes/Promise RAID/Alf/for_Thea/experiments/quantification_test 5_PL23/PL23_5
418	386	87,666	120	PMA	1270,1272,1272,1273,1273,1274,1274,1275,1275,1274,1274,1272,1272,1270,1270,1269,1269,1268,1268,1265,1265,1259,1259,1257,1257,1256,1256,1254,1254,1253,1253,1252,1252,1253,1253,1254,1254,1255,1255,1256,1256,1258,1258,1261,1261,1270,	733,733,734,734,735,735,737,737,744,744,747,747,749,749,750,750,751,751,752,752,753,753,752,752,751,751,750,750,748,748,746,746,739,739,737,737,736,736,735,735,734,734,733,733,732,732,	/Volumes/Promise RAID 2/Alf/for_Thea/experiments/quantification_test 5_PL23/str_data/PMA/120/PL23_PMA_120image_hoescht239.TIF PL23_PMA_120image_568238.tif	1750	87,666	0	preAnalysis	none	none	120 PMA	qt_5_PL23_man02	/Volumes/Promise RAID/Alf/for_Thea/experiments/quantification_test 5_PL23/PL23_5
419	285	43,842	120	PMA	491,492,492,493,493,494,494,493,493,492,492,490,490,491,491,490,490,489,489,488,488,486,486,485,485,480,480,478,478,477,477,476,476,475,475,476,476,477,477,478,478,479,479,480,480,481,481,482,482,483,483,485,485,491,	735,735,736,736,738,738,744,744,745,745,747,747,748,748,749,749,751,751,753,753,754,754,755,755,756,756,755,755,753,753,752,752,749,749,746,746,745,745,743,743,741,741,740,740,739,739,737,737,736,736,735,735,734,734,	/Volumes/Promise RAID 2/Alf/for_Thea/experiments/quantification_test 5_PL23/str_data/PMA/120/PL23_PMA_120image_hoescht239.TIF PL23_PMA_120image_568238.tif	1750	43,842	0	preAnalysis	none	none	120 PMA	qt_5_PL23_man02	/Volumes/Promise RAID/Alf/for_Thea/experiments/quantification_test 5_PL23/PL23_5
420	312	68,596	120	PMA	731,733,733,734,734,735,735,736,736,737,737,736,736,735,735,734,734,732,732,728,728,726,726,725,725,723,723,722,722,721,721,720,720,719,719,720,720,721,721,722,722,723,723,724,724,726,726,731,	761,761,763,763,764,764,767,767,772,772,779,779,780,780,781,781,782,782,783,783,782,782,781,781,780,780,779,779,778,778,776,776,774,774,769,769,767,767,765,765,763,763,762,762,761,761,760,760,	/Volumes/Promise RAID 2/Alf/for_Thea/experiments/quantification_test 5_PL23/str_data/PMA/120/PL23_PMA_120image_hoescht239.TIF PL23_PMA_120image_568238.tif	1750	68,596	0	preAnalysis	none	none	120 PMA	qt_5_PL23_man02	/Volumes/Promise RAID/Alf/for_Thea/experiments/quantification_test 5_PL23/PL23_5
421	295	92,566	120	PMA	587,589,589,590,590,592,592,594,594,595,595,594,594,593,593,591,591,589,589,584,584,581,581,579,579,578,578,577,577,576,576,575,575,576,576,577,577,578,578,580,580,587,	764,764,765,765,766,766,768,768,770,770,777,777,779,779,780,780,781,781,782,782,781,781,780,780,779,779,778,778,776,776,773,773,769,769,767,767,766,766,764,764,763,763,	/Volumes/Promise RAID 2/Alf/for_Thea/experiments/quantification_test 5_PL23/str_data/PMA/120/PL23_PMA_120image_hoescht239.TIF PL23_PMA_120image_568238.tif	1750	92,566	0	preAnalysis	none	none	120 PMA	qt_5_PL23_man02	/Volumes/Promise RAID/Alf/for_Thea/experiments/quantification_test 5_PL23/PL23_5
422	189	37,794	120	PMA	158,159,159,160,160,161,161,162,162,161,161,160,160,159,159,158,158,150,150,149,149,148,148,147,147,146,146,147,147,148,148,149,149,150,150,151,151,158,	821,821,822,822,823,823,825,825,830,830,832,832,833,833,834,834,835,835,834,834,833,833,832,832,829,829,827,827,824,824,823,823,822,822,821,821,820,820,	/Volumes/Promise RAID 2/Alf/for_Thea/experiments/quantification_test 5_PL23/str_data/PMA/120/PL23_PMA_120image_hoescht239.TIF PL23_PMA_120image_568238.tif	1750	37,794	0	preAnalysis	none	none	120 PMA	qt_5_PL23_man02	/Volumes/Promise RAID/Alf/for_Thea/experiments/quantification_test 5_PL23/PL23_5
423	332	98,867	120	PMA	765,767,767,768,768,769,769,770,770,771,771,770,770,769,769,768,768,766,766,765,765,762,762,761,761,760,760,758,758,756,756,755,755,754,754,753,753,752,752,753,753,754,754,755,755,756,756,758,758,765,	822,822,823,823,825,825,826,826,829,829,838,838,839,839,840,840,841,841,842,842,843,843,842,842,843,843,842,842,841,841,840,840,839,839,838,838,835,835,829,829,827,827,824,824,823,823,822,822,821,821,	/Volumes/Promise RAID 2/Alf/for_Thea/experiments/quantification_test 5_PL23/str_data/PMA/120/PL23_PMA_120image_hoescht239.TIF PL23_PMA_120image_568238.tif	1750	98,867	0	preAnalysis	none	none	120 PMA	qt_5_PL23_man02	/Volumes/Promise RAID/Alf/for_Thea/experiments/quantification_test 5_PL23/PL23_5
424	266	98,496	120	PMA	512,514,514,515,515,516,516,517,517,516,516,515,515,514,514,512,512,510,510,507,507,504,504,503,503,502,502,501,501,500,500,499,499,500,500,501,501,502,502,504,504,507,507,512,	824,824,825,825,826,826,827,827,835,835,838,838,839,839,840,840,841,841,842,842,841,841,840,840,839,839,838,838,837,837,835,835,829,829,828,828,826,826,825,825,824,824,823,823,	/Volumes/Promise RAID 2/Alf/for_Thea/experiments/quantification_test 5_PL23/str_data/PMA/120/PL23_PMA_120image_hoescht239.TIF PL23_PMA_120image_568238.tif	1750	98,496	0	preAnalysis	none	none	120 PMA	qt_5_PL23_man02	/Volumes/Promise RAID/Alf/for_Thea/experiments/quantification_test 5_PL23/PL23_5
425	385	88,462	120	PMA	1089,1093,1093,1095,1095,1096,1096,1097,1097,1098,1098,1099,1099,1100,1100,1099,1099,1098,1098,1096,1096,1095,1095,1092,1092,1090,1090,1088,1088,1085,1085,1083,1083,1082,1082,1080,1080,1079,1079,1078,1078,1077,1077,1078,1078,1079,1079,1080,1080,1081,1081,1082,1082,1084,1084,1087,1087,1089,	826,826,827,827,828,828,829,829,830,830,831,831,833,833,841,841,842,842,844,844,845,845,846,846,847,847,848,848,847,847,846,846,845,845,844,844,843,843,840,840,837,837,836,836,831,831,830,830,829,829,828,828,827,827,826,826,825,825,	/Volumes/Promise RAID 2/Alf/for_Thea/experiments/quantification_test 5_PL23/str_data/PMA/120/PL23_PMA_120image_hoescht239.TIF PL23_PMA_120image_568238.tif	1750	88,462	0	preAnalysis	none	none	120 PMA	qt_5_PL23_man02	/Volumes/Promise RAID/Alf/for_Thea/experiments/quantification_test 5_PL23/PL23_5
426	420	78,9	120	PMA	1229,1232,1232,1234,1234,1235,1235,1236,1236,1237,1237,1238,1238,1237,1237,1236,1236,1235,1235,1233,1233,1231,1231,1228,1228,1220,1220,1218,1218,1217,1217,1216,1216,1215,1215,1214,1214,1213,1213,1214,1214,1215,1215,1217,1217,1219,1219,1224,1224,1229,	832,832,833,833,834,834,835,835,836,836,838,838,846,846,847,847,848,848,849,849,850,850,851,851,852,852,851,851,850,850,849,849,848,848,846,846,844,844,837,837,836,836,834,834,833,833,832,832,831,831,	/Volumes/Promise RAID 2/Alf/for_Thea/experiments/quantification_test 5_PL23/str_data/PMA/120/PL23_PMA_120image_hoescht239.TIF PL23_PMA_120image_568238.tif	1750	78,9	0	preAnalysis	none	none	120 PMA	qt_5_PL23_man02	/Volumes/Promise RAID/Alf/for_Thea/experiments/quantification_test 5_PL23/PL23_5
427	269	99,45	120	PMA	465,466,466,467,467,468,468,469,469,468,468,467,467,466,466,465,465,464,464,463,463,454,454,452,452,451,451,450,450,451,451,450,450,451,451,452,452,453,453,454,454,455,455,457,457,465,	834,834,835,835,836,836,839,839,843,843,846,846,847,847,848,848,849,849,850,850,851,851,850,850,848,848,846,846,844,844,843,843,842,842,839,839,838,838,836,836,835,835,834,834,833,833,	/Volumes/Promise RAID 2/Alf/for_Thea/experiments/quantification_test 5_PL23/str_data/PMA/120/PL23_PMA_120image_hoescht239.TIF PL23_PMA_120image_568238.tif	1750	99,45	0	preAnalysis	none	none	120 PMA	qt_5_PL23_man02	/Volumes/Promise RAID/Alf/for_Thea/experiments/quantification_test 5_PL23/PL23_5
428	211	60,422	120	PMA	19,22,22,23,23,24,24,25,25,26,26,25,25,23,23,22,22,17,17,16,16,14,14,8,8,7,7,6,6,7,7,8,8,10,10,12,12,16,16,19,	865,865,866,866,867,867,868,868,870,870,873,873,875,875,876,876,877,877,876,876,877,877,878,878,877,877,874,874,870,870,868,868,867,867,866,866,865,865,864,864,	/Volumes/Promise RAID 2/Alf/for_Thea/experiments/quantification_test 5_PL23/str_data/PMA/120/PL23_PMA_120image_hoescht239.TIF PL23_PMA_120image_568238.tif	1750	60,422	0	preAnalysis	none	none	120 PMA	qt_5_PL23_man02	/Volumes/Promise RAID/Alf/for_Thea/experiments/quantification_test 5_PL23/PL23_5
429	277	59,884	120	PMA	491,494,494,495,495,496,496,497,497,496,496,495,495,494,494,491,491,489,489,487,487,486,486,480,480,479,479,478,478,477,477,476,476,477,477,478,478,479,479,480,480,481,481,483,483,485,485,491,	867,867,868,868,869,869,872,872,876,876,878,878,879,879,880,880,881,881,882,882,883,883,884,884,883,883,882,882,881,881,879,879,875,875,873,873,871,871,870,870,869,869,868,868,867,867,866,866,	/Volumes/Promise RAID 2/Alf/for_Thea/experiments/quantification_test 5_PL23/str_data/PMA/120/PL23_PMA_120image_hoescht239.TIF PL23_PMA_120image_568238.tif	1750	59,884	0	preAnalysis	none	none	120 PMA	qt_5_PL23_man02	/Volumes/Promise RAID/Alf/for_Thea/experiments/quantification_test 5_PL23/PL23_5
430	388	78,363	120	PMA	1086,1089,1089,1090,1090,1091,1091,1092,1092,1093,1093,1094,1094,1093,1093,1092,1092,1091,1091,1090,1090,1088,1088,1081,1081,1079,1079,1077,1077,1075,1075,1074,1074,1073,1073,1074,1074,1075,1075,1076,1076,1078,1078,1079,1079,1086,	921,921,922,922,923,923,925,925,928,928,931,931,937,937,939,939,940,940,941,941,942,942,943,943,942,942,941,941,939,939,937,937,935,935,926,926,924,924,923,923,922,922,921,921,920,920,	/Volumes/Promise RAID 2/Alf/for_Thea/experiments/quantification_test 5_PL23/str_data/PMA/120/PL23_PMA_120image_hoescht239.TIF PL23_PMA_120image_568238.tif	1750	78,363	0	preAnalysis	none	none	120 PMA	qt_5_PL23_man02	/Volumes/Promise RAID/Alf/for_Thea/experiments/quantification_test 5_PL23/PL23_5
431	214	66,486	120	PMA	259,260,260,261,261,262,262,263,263,264,264,263,263,262,262,260,260,254,254,253,253,252,252,251,251,250,250,249,249,248,248,249,249,250,250,251,251,252,252,254,254,259,	931,931,932,932,934,934,937,937,938,938,943,943,945,945,947,947,948,948,947,947,946,946,945,945,944,944,942,942,940,940,937,937,934,934,933,933,932,932,931,931,930,930,	/Volumes/Promise RAID 2/Alf/for_Thea/experiments/quantification_test 5_PL23/str_data/PMA/120/PL23_PMA_120image_hoescht239.TIF PL23_PMA_120image_568238.tif	1750	66,486	0	preAnalysis	none	none	120 PMA	qt_5_PL23_man02	/Volumes/Promise RAID/Alf/for_Thea/experiments/quantification_test 5_PL23/PL23_5
432	196	58,474	120	PMA	48,50,50,51,51,52,52,51,51,50,50,49,49,47,47,46,46,38,38,37,37,36,36,35,35,36,36,37,37,38,38,39,39,41,41,42,42,43,43,46,46,48,	943,943,944,944,945,945,952,952,954,954,955,955,956,956,957,957,958,958,957,957,956,956,955,955,952,952,950,950,948,948,947,947,946,946,945,945,944,944,943,943,942,942,	/Volumes/Promise RAID 2/Alf/for_Thea/experiments/quantification_test 5_PL23/str_data/PMA/120/PL23_PMA_120image_hoescht239.TIF PL23_PMA_120image_568238.tif	1750	58,474	0	preAnalysis	none	none	120 PMA	qt_5_PL23_man02	/Volumes/Promise RAID/Alf/for_Thea/experiments/quantification_test 5_PL23/PL23_5
433	270	84,204	120	PMA	489,491,491,492,492,493,493,494,494,495,495,494,494,493,493,492,492,491,491,490,490,484,484,482,482,481,481,480,480,479,479,478,478,479,479,480,480,481,481,482,482,484,484,489,	944,944,945,945,946,946,947,947,949,949,957,957,959,959,960,960,961,961,962,962,963,963,962,962,961,961,960,960,958,958,955,955,949,949,947,947,946,946,945,945,944,944,943,943,	/Volumes/Promise RAID 2/Alf/for_Thea/experiments/quantification_test 5_PL23/str_data/PMA/120/PL23_PMA_120image_hoescht239.TIF PL23_PMA_120image_568238.tif	1750	84,204	0	preAnalysis	none	none	120 PMA	qt_5_PL23_man02	/Volumes/Promise RAID/Alf/for_Thea/experiments/quantification_test 5_PL23/PL23_5
434	301	88,083	120	PMA	680,682,682,684,684,685,685,686,686,687,687,686,686,685,685,684,684,683,683,680,680,678,678,676,676,673,673,670,670,669,669,668,668,667,667,668,668,669,669,670,670,671,671,673,673,675,675,680,	973,973,974,974,975,975,977,977,979,979,986,986,987,987,988,988,989,989,990,990,991,991,990,990,991,991,990,990,989,989,988,988,987,987,980,980,978,978,976,976,975,975,974,974,973,973,972,972,	/Volumes/Promise RAID 2/Alf/for_Thea/experiments/quantification_test 5_PL23/str_data/PMA/120/PL23_PMA_120image_hoescht239.TIF PL23_PMA_120image_568238.tif	1750	88,083	0	preAnalysis	none	none	120 PMA	qt_5_PL23_man02	/Volumes/Promise RAID/Alf/for_Thea/experiments/quantification_test 5_PL23/PL23_5
435	206	83,505	120	PMA	162,163,163,164,164,163,163,162,162,161,161,159,159,157,157,152,152,150,150,149,149,148,148,147,147,148,148,149,149,150,150,152,152,162,	975,975,977,977,982,982,984,984,986,986,987,987,988,988,989,989,988,988,987,987,986,986,984,984,979,979,977,977,976,976,975,975,974,974,	/Volumes/Promise RAID 2/Alf/for_Thea/experiments/quantification_test 5_PL23/str_data/PMA/120/PL23_PMA_120image_hoescht239.TIF PL23_PMA_120image_568238.tif	1750	83,505	0	preAnalysis	none	none	120 PMA	qt_5_PL23_man02	/Volumes/Promise RAID/Alf/for_Thea/experiments/quantification_test 5_PL23/PL23_5
436	198	56,343	120	PMA	37,38,38,39,39,40,40,41,41,40,40,39,39,38,38,37,37,35,35,30,30,28,28,27,27,26,26,27,27,28,28,29,29,30,30,32,32,37,	994,994,995,995,997,997,999,999,1003,1003,1006,1006,1007,1007,1008,1008,1009,1009,1010,1010,1009,1009,1007,1007,1006,1006,999,999,997,997,996,996,995,995,994,994,993,993,	/Volumes/Promise RAID 2/Alf/for_Thea/experiments/quantification_test 5_PL23/str_data/PMA/120/PL23_PMA_120image_hoescht239.TIF PL23_PMA_120image_568238.tif	1750	56,343	0	preAnalysis	none	none	120 PMA	qt_5_PL23_man02	/Volumes/Promise RAID/Alf/for_Thea/experiments/quantification_test 5_PL23/PL23_5
437	226	79,788	120	PMA	234,236,236,237,237,238,238,239,239,238,238,237,237,236,236,235,235,234,234,231,231,227,227,225,225,224,224,223,223,222,222,221,221,222,222,223,223,225,225,226,226,228,228,234,	1001,1001,1002,1002,1003,1003,1006,1006,1009,1009,1011,1011,1013,1013,1014,1014,1015,1015,1016,1016,1017,1017,1016,1016,1015,1015,1014,1014,1013,1013,1010,1010,1008,1008,1005,1005,1003,1003,1002,1002,1001,1001,1000,1000,	/Volumes/Promise RAID 2/Alf/for_Thea/experiments/quantification_test 5_PL23/str_data/PMA/120/PL23_PMA_120image_hoescht239.TIF PL23_PMA_120image_568238.tif	1750	79,788	0	preAnalysis	none	none	120 PMA	qt_5_PL23_man02	/Volumes/Promise RAID/Alf/for_Thea/experiments/quantification_test 5_PL23/PL23_5
438	231	98,403	120	PMA	513,515,515,516,516,517,517,518,518,519,519,518,518,517,517,516,516,515,515,514,514,504,504,503,503,502,502,501,501,502,502,503,503,504,504,505,505,507,507,513,	24,24,25,25,26,26,27,27,29,29,31,31,35,35,36,36,37,37,38,38,39,39,38,38,37,37,36,36,28,28,27,27,26,26,25,25,24,24,23,23,	/Volumes/Promise RAID 2/Alf/for_Thea/experiments/quantification_test 5_PL23/str_data/PMA/120/PL23_PMA_120image_hoescht243.TIF PL23_PMA_120image_568242.tif	1750	98,403	0	preAnalysis	none	none	120 PMA	qt_5_PL23_man02	/Volumes/Promise RAID/Alf/for_Thea/experiments/quantification_test 5_PL23/PL23_5
439	265	80,932	120	PMA	923,925,925,926,926,927,927,928,928,927,927,926,926,925,925,924,924,922,922,921,921,920,920,914,914,912,912,911,911,910,910,911,911,912,912,913,913,914,914,916,916,923,	27,27,28,28,29,29,32,32,36,36,38,38,39,39,40,40,42,42,43,43,44,44,45,45,44,44,42,42,39,39,32,32,30,30,29,29,28,28,27,27,26,26,	/Volumes/Promise RAID 2/Alf/for_Thea/experiments/quantification_test 5_PL23/str_data/PMA/120/PL23_PMA_120image_hoescht243.TIF PL23_PMA_120image_568242.tif	1750	80,932	0	preAnalysis	none	none	120 PMA	qt_5_PL23_man02	/Volumes/Promise RAID/Alf/for_Thea/experiments/quantification_test 5_PL23/PL23_5
440	231	75,433	120	PMA	268,271,271,272,272,273,273,274,274,275,275,276,276,275,275,274,274,273,273,270,270,268,268,265,265,264,264,263,263,262,262,261,261,262,262,263,263,264,264,267,267,268,	30,30,31,31,32,32,33,33,34,34,37,37,45,45,46,46,47,47,48,48,49,49,48,48,47,47,46,46,45,45,42,42,34,34,32,32,31,31,30,30,29,29,	/Volumes/Promise RAID 2/Alf/for_Thea/experiments/quantification_test 5_PL23/str_data/PMA/120/PL23_PMA_120image_hoescht243.TIF PL23_PMA_120image_568242.tif	1750	75,433	0	preAnalysis	none	none	120 PMA	qt_5_PL23_man02	/Volumes/Promise RAID/Alf/for_Thea/experiments/quantification_test 5_PL23/PL23_5
441	274	73,876	120	PMA	1305,1307,1307,1308,1308,1309,1309,1308,1308,1307,1307,1306,1306,1305,1305,1304,1304,1301,1301,1294,1294,1292,1292,1291,1291,1290,1290,1291,1291,1292,1292,1293,1293,1294,1294,1295,1295,1296,1296,1297,1297,1299,1299,1305,	42,42,44,44,47,47,52,52,54,54,55,55,57,57,58,58,59,59,60,60,59,59,58,58,55,55,51,51,49,49,47,47,46,46,45,45,44,44,43,43,42,42,41,41,	/Volumes/Promise RAID 2/Alf/for_Thea/experiments/quantification_test 5_PL23/str_data/PMA/120/PL23_PMA_120image_hoescht243.TIF PL23_PMA_120image_568242.tif	1750	73,876	0	preAnalysis	none	none	120 PMA	qt_5_PL23_man02	/Volumes/Promise RAID/Alf/for_Thea/experiments/quantification_test 5_PL23/PL23_5
442	320	71,713	120	PMA	1174,1176,1176,1177,1177,1178,1178,1181,1181,1184,1184,1185,1185,1186,1186,1187,1187,1186,1186,1184,1184,1183,1183,1182,1182,1180,1180,1174,1174,1172,1172,1170,1170,1169,1169,1168,1168,1167,1167,1166,1166,1165,1165,1166,1166,1167,1167,1168,1168,1174,	55,55,56,56,57,57,58,58,59,59,60,60,61,61,63,63,68,68,70,70,71,71,72,72,73,73,74,74,73,73,72,72,71,71,70,70,68,68,67,67,64,64,58,58,56,56,55,55,54,54,	/Volumes/Promise RAID 2/Alf/for_Thea/experiments/quantification_test 5_PL23/str_data/PMA/120/PL23_PMA_120image_hoescht243.TIF PL23_PMA_120image_568242.tif	1750	71,713	0	preAnalysis	none	none	120 PMA	qt_5_PL23_man02	/Volumes/Promise RAID/Alf/for_Thea/experiments/quantification_test 5_PL23/PL23_5
443	287	69,345	120	PMA	813,814,814,816,816,817,817,816,816,815,815,813,813,812,812,811,811,806,806,802,802,801,801,800,800,799,799,800,800,801,801,802,802,803,803,804,804,805,805,806,806,808,808,813,	61,61,62,62,65,65,74,74,76,76,78,78,79,79,80,80,81,81,82,82,81,81,80,80,78,78,73,73,71,71,70,70,69,69,68,68,64,64,63,63,61,61,60,60,	/Volumes/Promise RAID 2/Alf/for_Thea/experiments/quantification_test 5_PL23/str_data/PMA/120/PL23_PMA_120image_hoescht243.TIF PL23_PMA_120image_568242.tif	1750	69,345	0	preAnalysis	none	none	120 PMA	qt_5_PL23_man02	/Volumes/Promise RAID/Alf/for_Thea/experiments/quantification_test 5_PL23/PL23_5
444	284	74,968	120	PMA	711,713,713,715,715,716,716,717,717,718,718,717,717,716,716,715,715,713,713,711,711,709,709,707,707,704,704,702,702,700,700,699,699,698,698,697,697,698,698,699,699,700,700,702,702,711,	105,105,106,106,107,107,108,108,110,110,114,114,116,116,118,118,119,119,120,120,121,121,122,122,121,121,120,120,119,119,117,117,116,116,114,114,110,110,107,107,106,106,105,105,104,104,	/Volumes/Promise RAID 2/Alf/for_Thea/experiments/quantification_test 5_PL23/str_data/PMA/120/PL23_PMA_120image_hoescht243.TIF PL23_PMA_120image_568242.tif	1750	74,968	0	preAnalysis	none	none	120 PMA	qt_5_PL23_man02	/Volumes/Promise RAID/Alf/for_Thea/experiments/quantification_test 5_PL23/PL23_5
445	305	55,813	120	PMA	1319,1322,1322,1325,1325,1326,1326,1327,1327,1328,1328,1329,1329,1330,1330,1329,1329,1328,1328,1327,1327,1326,1326,1323,1323,1317,1317,1314,1314,1313,1313,1311,1311,1309,1309,1308,1308,1309,1309,1310,1310,1311,1311,1312,1312,1314,1314,1318,1318,1319,	108,108,109,109,110,110,111,111,112,112,113,113,118,118,119,119,121,121,122,122,124,124,125,125,126,126,125,125,124,124,123,123,122,122,120,120,115,115,113,113,111,111,110,110,109,109,108,108,107,107,	/Volumes/Promise RAID 2/Alf/for_Thea/experiments/quantification_test 5_PL23/str_data/PMA/120/PL23_PMA_120image_hoescht243.TIF PL23_PMA_120image_568242.tif	1750	55,813	0	preAnalysis	none	none	120 PMA	qt_5_PL23_man02	/Volumes/Promise RAID/Alf/for_Thea/experiments/quantification_test 5_PL23/PL23_5
446	276	75,047	120	PMA	1108,1109,1109,1110,1110,1111,1111,1112,1112,1113,1113,1114,1114,1115,1115,1114,1114,1113,1113,1112,1112,1110,1110,1104,1104,1102,1102,1100,1100,1099,1099,1098,1098,1097,1097,1098,1098,1099,1099,1100,1100,1102,1102,1104,1104,1108,	142,142,143,143,144,144,145,145,147,147,148,148,151,151,156,156,157,157,159,159,160,160,161,161,160,160,159,159,158,158,157,157,156,156,147,147,146,146,144,144,143,143,142,142,141,141,	/Volumes/Promise RAID 2/Alf/for_Thea/experiments/quantification_test 5_PL23/str_data/PMA/120/PL23_PMA_120image_hoescht243.TIF PL23_PMA_120image_568242.tif	1750	75,047	0	preAnalysis	none	none	120 PMA	qt_5_PL23_man02	/Volumes/Promise RAID/Alf/for_Thea/experiments/quantification_test 5_PL23/PL23_5
447	283	88,127	120	PMA	817,821,821,825,825,826,826,827,827,828,828,829,829,828,828,827,827,825,825,823,823,820,820,811,811,810,810,809,809,808,808,809,809,810,810,811,811,812,812,816,816,817,	154,154,156,156,157,157,158,158,159,159,161,161,164,164,167,167,169,169,170,170,171,171,170,170,169,169,168,168,166,166,159,159,158,158,156,156,155,155,154,154,153,153,	/Volumes/Promise RAID 2/Alf/for_Thea/experiments/quantification_test 5_PL23/str_data/PMA/120/PL23_PMA_120image_hoescht243.TIF PL23_PMA_120image_568242.tif	1750	88,127	0	preAnalysis	none	none	120 PMA	qt_5_PL23_man02	/Volumes/Promise RAID/Alf/for_Thea/experiments/quantification_test 5_PL23/PL23_5
448	274	89,887	120	PMA	926,929,929,931,931,932,932,933,933,932,932,931,931,930,930,929,929,928,928,924,924,923,923,919,919,918,918,917,917,916,916,915,915,914,914,913,913,914,914,915,915,917,917,926,	154,154,155,155,156,156,160,160,161,161,165,165,167,167,168,168,169,169,170,170,171,171,170,170,169,169,168,168,167,167,166,166,165,165,163,163,157,157,155,155,154,154,153,153,	/Volumes/Promise RAID 2/Alf/for_Thea/experiments/quantification_test 5_PL23/str_data/PMA/120/PL23_PMA_120image_hoescht243.TIF PL23_PMA_120image_568242.tif	1750	89,887	0	preAnalysis	none	none	120 PMA	qt_5_PL23_man02	/Volumes/Promise RAID/Alf/for_Thea/experiments/quantification_test 5_PL23/PL23_5
449	185	78,362	120	PMA	20,22,22,24,24,25,25,26,26,25,25,24,24,23,23,22,22,20,20,17,17,14,14,12,12,11,11,12,12,13,13,15,15,17,17,20,	156,156,157,157,158,158,160,160,166,166,167,167,168,168,169,169,170,170,171,171,170,170,169,169,167,167,160,160,158,158,157,157,156,156,155,155,	/Volumes/Promise RAID 2/Alf/for_Thea/experiments/quantification_test 5_PL23/str_data/PMA/120/PL23_PMA_120image_hoescht243.TIF PL23_PMA_120image_568242.tif	1750	78,362	0	preAnalysis	none	none	120 PMA	qt_5_PL23_man02	/Volumes/Promise RAID/Alf/for_Thea/experiments/quantification_test 5_PL23/PL23_5
450	261	105,176	120	PMA	586,589,589,591,591,592,592,593,593,594,594,595,595,594,594,593,593,592,592,590,590,586,586,584,584,582,582,578,578,577,577,575,575,574,574,573,573,574,574,575,575,576,576,577,577,579,579,586,	203,203,204,204,205,205,206,206,207,207,209,209,214,214,215,215,216,216,217,217,218,218,217,217,216,216,215,215,216,216,215,215,214,214,211,211,208,208,206,206,205,205,204,204,203,203,202,202,	/Volumes/Promise RAID 2/Alf/for_Thea/experiments/quantification_test 5_PL23/str_data/PMA/120/PL23_PMA_120image_hoescht243.TIF PL23_PMA_120image_568242.tif	1750	105,176	0	preAnalysis	none	none	120 PMA	qt_5_PL23_man02	/Volumes/Promise RAID/Alf/for_Thea/experiments/quantification_test 5_PL23/PL23_5
451	285	76,063	120	PMA	1068,1070,1070,1071,1071,1072,1072,1071,1071,1070,1070,1069,1069,1068,1068,1067,1067,1066,1066,1065,1065,1062,1062,1058,1058,1055,1055,1054,1054,1053,1053,1052,1052,1051,1051,1052,1052,1053,1053,1054,1054,1055,1055,1058,1058,1059,1059,1060,1060,1062,1062,1068,	235,235,236,236,240,240,243,243,246,246,247,247,248,248,249,249,250,250,251,251,252,252,253,253,252,252,251,251,250,250,249,249,247,247,243,243,241,241,240,240,239,239,238,238,237,237,236,236,235,235,234,234,	/Volumes/Promise RAID 2/Alf/for_Thea/experiments/quantification_test 5_PL23/str_data/PMA/120/PL23_PMA_120image_hoescht243.TIF PL23_PMA_120image_568242.tif	1750	76,063	0	preAnalysis	none	none	120 PMA	qt_5_PL23_man02	/Volumes/Promise RAID/Alf/for_Thea/experiments/quantification_test 5_PL23/PL23_5
452	227	76,974	120	PMA	351,353,353,354,354,355,355,356,356,357,357,358,358,357,357,356,356,355,355,353,353,350,350,347,347,346,346,344,344,343,343,342,342,341,341,342,342,343,343,344,344,346,346,349,349,351,	237,237,238,238,239,239,242,242,245,245,248,248,250,250,252,252,253,253,254,254,255,255,254,254,253,253,252,252,251,251,249,249,247,247,243,243,240,240,239,239,238,238,237,237,236,236,	/Volumes/Promise RAID 2/Alf/for_Thea/experiments/quantification_test 5_PL23/str_data/PMA/120/PL23_PMA_120image_hoescht243.TIF PL23_PMA_120image_568242.tif	1750	76,974	0	preAnalysis	none	none	120 PMA	qt_5_PL23_man02	/Volumes/Promise RAID/Alf/for_Thea/experiments/quantification_test 5_PL23/PL23_5
453	281	94,267	120	PMA	991,993,993,994,994,996,996,997,997,998,998,999,999,1000,1000,999,999,998,998,997,997,995,995,993,993,986,986,985,985,984,984,983,983,982,982,983,983,984,984,985,985,987,987,991,	241,241,242,242,243,243,244,244,245,245,246,246,249,249,253,253,255,255,256,256,258,258,259,259,260,260,259,259,258,258,257,257,256,256,246,246,243,243,242,242,241,241,240,240,	/Volumes/Promise RAID 2/Alf/for_Thea/experiments/quantification_test 5_PL23/str_data/PMA/120/PL23_PMA_120image_hoescht243.TIF PL23_PMA_120image_568242.tif	1750	94,267	0	preAnalysis	none	none	120 PMA	qt_5_PL23_man02	/Volumes/Promise RAID/Alf/for_Thea/experiments/quantification_test 5_PL23/PL23_5
454	297	73,919	120	PMA	925,927,927,928,928,929,929,930,930,931,931,932,932,931,931,930,930,929,929,927,927,924,924,918,918,917,917,915,915,914,914,913,913,914,914,915,915,916,916,917,917,918,918,925,	249,249,250,250,251,251,252,252,253,253,256,256,260,260,263,263,264,264,266,266,267,267,268,268,267,267,266,266,265,265,262,262,258,258,253,253,251,251,250,250,249,249,248,248,	/Volumes/Promise RAID 2/Alf/for_Thea/experiments/quantification_test 5_PL23/str_data/PMA/120/PL23_PMA_120image_hoescht243.TIF PL23_PMA_120image_568242.tif	1750	73,919	0	preAnalysis	none	none	120 PMA	qt_5_PL23_man02	/Volumes/Promise RAID/Alf/for_Thea/experiments/quantification_test 5_PL23/PL23_5
455	268	81,896	120	PMA	658,662,662,664,664,665,665,667,667,668,668,669,669,670,670,671,671,670,670,669,669,668,668,667,667,666,666,663,663,662,662,658,658,656,656,655,655,654,654,653,653,652,652,653,653,654,654,656,656,658,	276,276,277,277,278,278,279,279,280,280,281,281,283,283,285,285,288,288,290,290,291,291,292,292,293,293,294,294,295,295,294,294,293,293,291,291,290,290,288,288,287,287,279,279,277,277,276,276,275,275,	/Volumes/Promise RAID 2/Alf/for_Thea/experiments/quantification_test 5_PL23/str_data/PMA/120/PL23_PMA_120image_hoescht243.TIF PL23_PMA_120image_568242.tif	1750	81,896	0	preAnalysis	none	none	120 PMA	qt_5_PL23_man02	/Volumes/Promise RAID/Alf/for_Thea/experiments/quantification_test 5_PL23/PL23_5
456	282	70,085	120	PMA	625,627,627,628,628,629,629,630,630,631,631,630,630,629,629,628,628,627,627,626,626,625,625,622,622,621,621,618,618,617,617,615,615,614,614,613,613,612,612,613,613,614,614,615,615,616,616,617,617,619,619,622,622,625,	278,278,279,279,280,280,281,281,283,283,289,289,291,291,293,293,294,294,295,295,296,296,297,297,298,298,297,297,296,296,295,295,294,294,292,292,289,289,288,288,284,284,282,282,281,281,280,280,279,279,278,278,277,277,	/Volumes/Promise RAID 2/Alf/for_Thea/experiments/quantification_test 5_PL23/str_data/PMA/120/PL23_PMA_120image_hoescht243.TIF PL23_PMA_120image_568242.tif	1750	70,085	0	preAnalysis	none	none	120 PMA	qt_5_PL23_man02	/Volumes/Promise RAID/Alf/for_Thea/experiments/quantification_test 5_PL23/PL23_5
457	372	108,245	120	PMA	1287,1286,1286,1285,1285,1286,1286,1287,1287,1288,1288,1289,1289,1290,1290,1291,1291,1292,1292,1293,1293,1294,1294,1295,1295,1294,1294,1293,1293,1297,1297,1299,1299,1298,1298,1294,1294,1293,1293,1292,1292,1291,1291,1290,1290,1289,1289,1288,1288,1287,1287,1285,1285,1281,1281,1280,1280,1281,1281,1282,1282,1283,1283,1284,1284,1285,1285,1286,1286,1287,1287,1288,1288,1289,1289,1287,1287,1286,1286,1283…	293,293,295,295,296,296,298,298,299,299,300,300,301,301,302,302,303,303,304,304,305,305,307,307,313,313,315,315,318,318,317,317,319,319,320,320,321,321,322,322,324,324,326,326,328,328,329,329,331,331,332,332,333,333,332,332,329,329,327,327,326,326,325,325,324,324,323,323,322,322,320,320,319,319,314,314,313,313,312,312,308,308,307,307,306,306,303,303,302,302,303,303,304,304,306,306,305,305,304,304…	/Volumes/Promise RAID 2/Alf/for_Thea/experiments/quantification_test 5_PL23/str_data/PMA/120/PL23_PMA_120image_hoescht243.TIF PL23_PMA_120image_568242.tif	1750	108,245	0	preAnalysis	none	none	120 PMA	qt_5_PL23_man02	/Volumes/Promise RAID/Alf/for_Thea/experiments/quantification_test 5_PL23/PL23_5
458	327	74,508	120	PMA	989,991,991,992,992,993,993,994,994,993,993,992,992,991,991,989,989,987,987,986,986,985,985,984,984,977,977,976,976,974,974,973,973,972,972,973,973,972,972,973,973,974,974,975,975,976,976,977,977,978,978,979,979,980,980,982,982,989,	303,303,304,304,305,305,309,309,314,314,317,317,318,318,320,320,321,321,322,322,321,321,322,322,321,321,320,320,319,319,317,317,315,315,314,314,313,313,312,312,310,310,309,309,308,308,307,307,306,306,305,305,304,304,303,303,302,302,	/Volumes/Promise RAID 2/Alf/for_Thea/experiments/quantification_test 5_PL23/str_data/PMA/120/PL23_PMA_120image_hoescht243.TIF PL23_PMA_120image_568242.tif	1750	74,508	0	preAnalysis	none	none	120 PMA	qt_5_PL23_man02	/Volumes/Promise RAID/Alf/for_Thea/experiments/quantification_test 5_PL23/PL23_5
459	279	67,599	120	PMA	910,911,911,913,913,914,914,915,915,916,916,915,915,914,914,913,913,912,912,909,909,907,907,904,904,902,902,899,899,898,898,897,897,896,896,897,897,898,898,899,899,900,900,902,902,905,905,910,	307,307,308,308,309,309,311,311,312,312,317,317,319,319,320,320,321,321,322,322,323,323,324,324,325,325,324,324,323,323,322,322,320,320,314,314,312,312,311,311,310,310,308,308,307,307,306,306,	/Volumes/Promise RAID 2/Alf/for_Thea/experiments/quantification_test 5_PL23/str_data/PMA/120/PL23_PMA_120image_hoescht243.TIF PL23_PMA_120image_568242.tif	1750	67,599	0	preAnalysis	none	none	120 PMA	qt_5_PL23_man02	/Volumes/Promise RAID/Alf/for_Thea/experiments/quantification_test 5_PL23/PL23_5
460	250	83,668	120	PMA	536,538,538,539,539,540,540,539,539,538,538,537,537,536,536,535,535,527,527,526,526,524,524,523,523,522,522,523,523,524,524,526,526,527,527,536,	367,367,368,368,370,370,376,376,378,378,379,379,380,380,382,382,383,383,382,382,381,381,379,379,377,377,371,371,369,369,368,368,367,367,366,366,	/Volumes/Promise RAID 2/Alf/for_Thea/experiments/quantification_test 5_PL23/str_data/PMA/120/PL23_PMA_120image_hoescht243.TIF PL23_PMA_120image_568242.tif	1750	83,668	0	preAnalysis	none	none	120 PMA	qt_5_PL23_man02	/Volumes/Promise RAID/Alf/for_Thea/experiments/quantification_test 5_PL23/PL23_5
461	282	96,259	120	PMA	977,978,978,979,979,981,981,982,982,981,981,980,980,979,979,978,978,976,976,968,968,967,967,965,965,964,964,963,963,964,964,965,965,966,966,967,967,969,969,973,973,977,	368,368,369,369,370,370,372,372,378,378,380,380,381,381,383,383,385,385,386,386,385,385,384,384,383,383,380,380,374,374,372,372,371,371,370,370,369,369,368,368,367,367,	/Volumes/Promise RAID 2/Alf/for_Thea/experiments/quantification_test 5_PL23/str_data/PMA/120/PL23_PMA_120image_hoescht243.TIF PL23_PMA_120image_568242.tif	1750	96,259	0	preAnalysis	none	none	120 PMA	qt_5_PL23_man02	/Volumes/Promise RAID/Alf/for_Thea/experiments/quantification_test 5_PL23/PL23_5
462	258	76,872	120	PMA	441,443,443,444,444,445,445,446,446,447,447,449,449,450,450,449,449,448,448,446,446,442,442,440,440,438,438,437,437,436,436,434,434,433,433,432,432,433,433,434,434,435,435,436,436,437,437,441,	407,407,408,408,409,409,413,413,415,415,416,416,418,418,424,424,425,425,426,426,427,427,426,426,425,425,424,424,423,423,422,422,420,420,418,418,414,414,411,411,409,409,408,408,407,407,406,406,	/Volumes/Promise RAID 2/Alf/for_Thea/experiments/quantification_test 5_PL23/str_data/PMA/120/PL23_PMA_120image_hoescht243.TIF PL23_PMA_120image_568242.tif	1750	76,872	0	preAnalysis	none	none	120 PMA	qt_5_PL23_man02	/Volumes/Promise RAID/Alf/for_Thea/experiments/quantification_test 5_PL23/PL23_5
463	272	72,934	120	PMA	568,570,570,571,571,572,572,573,573,574,574,573,573,572,572,570,570,569,569,567,567,563,563,561,561,560,560,559,559,558,558,559,559,560,560,561,561,562,562,563,563,566,566,568,	425,425,426,426,427,427,428,428,430,430,440,440,442,442,443,443,444,444,445,445,446,446,445,445,444,444,443,443,442,442,436,436,432,432,428,428,427,427,426,426,425,425,424,424,	/Volumes/Promise RAID 2/Alf/for_Thea/experiments/quantification_test 5_PL23/str_data/PMA/120/PL23_PMA_120image_hoescht243.TIF PL23_PMA_120image_568242.tif	1750	72,934	0	preAnalysis	none	none	120 PMA	qt_5_PL23_man02	/Volumes/Promise RAID/Alf/for_Thea/experiments/quantification_test 5_PL23/PL23_5
464	286	92,315	120	PMA	922,925,925,926,926,927,927,928,928,929,929,930,930,929,929,928,928,927,927,925,925,918,918,915,915,914,914,913,913,912,912,911,911,912,912,913,913,914,914,915,915,918,918,922,	429,429,430,430,431,431,432,432,433,433,434,434,443,443,444,444,445,445,446,446,447,447,446,446,445,445,443,443,442,442,440,440,435,435,433,433,431,431,430,430,429,429,428,428,	/Volumes/Promise RAID 2/Alf/for_Thea/experiments/quantification_test 5_PL23/str_data/PMA/120/PL23_PMA_120image_hoescht243.TIF PL23_PMA_120image_568242.tif	1750	92,315	0	preAnalysis	none	none	120 PMA	qt_5_PL23_man02	/Volumes/Promise RAID/Alf/for_Thea/experiments/quantification_test 5_PL23/PL23_5
465	201	64,229	120	PMA	52,54,54,55,55,56,56,55,55,54,54,53,53,52,52,50,50,47,47,45,45,44,44,43,43,42,42,43,43,44,44,45,45,47,47,52,	437,437,438,438,440,440,446,446,448,448,449,449,452,452,454,454,455,455,454,454,453,453,452,452,450,450,444,444,442,442,438,438,437,437,436,436,	/Volumes/Promise RAID 2/Alf/for_Thea/experiments/quantification_test 5_PL23/str_data/PMA/120/PL23_PMA_120image_hoescht243.TIF PL23_PMA_120image_568242.tif	1750	64,229	0	preAnalysis	none	none	120 PMA	qt_5_PL23_man02	/Volumes/Promise RAID/Alf/for_Thea/experiments/quantification_test 5_PL23/PL23_5
466	368	36,908	120	PMA	1032,1034,1034,1036,1036,1037,1037,1038,1038,1039,1039,1040,1040,1039,1039,1038,1038,1037,1037,1036,1036,1035,1035,1032,1032,1030,1030,1026,1026,1023,1023,1022,1022,1020,1020,1019,1019,1020,1020,1021,1021,1022,1022,1023,1023,1024,1024,1026,1026,1032,	479,479,480,480,481,481,483,483,484,484,485,485,494,494,496,496,497,497,498,498,499,499,500,500,501,501,500,500,499,499,498,498,497,497,492,492,490,490,485,485,484,484,482,482,481,481,479,479,478,478,	/Volumes/Promise RAID 2/Alf/for_Thea/experiments/quantification_test 5_PL23/str_data/PMA/120/PL23_PMA_120image_hoescht243.TIF PL23_PMA_120image_568242.tif	1750	36,908	0	preAnalysis	none	none	120 PMA	qt_5_PL23_man02	/Volumes/Promise RAID/Alf/for_Thea/experiments/quantification_test 5_PL23/PL23_5
467	265	85,483	120	PMA	764,766,766,767,767,768,768,769,769,768,768,767,767,766,766,765,765,764,764,763,763,760,760,755,755,754,754,752,752,751,751,750,750,751,751,752,752,753,753,755,755,758,758,764,	487,487,488,488,490,490,491,491,497,497,498,498,499,499,500,500,501,501,502,502,503,503,504,504,503,503,502,502,501,501,499,499,493,493,490,490,489,489,488,488,487,487,486,486,	/Volumes/Promise RAID 2/Alf/for_Thea/experiments/quantification_test 5_PL23/str_data/PMA/120/PL23_PMA_120image_hoescht243.TIF PL23_PMA_120image_568242.tif	1750	85,483	0	preAnalysis	none	none	120 PMA	qt_5_PL23_man02	/Volumes/Promise RAID/Alf/for_Thea/experiments/quantification_test 5_PL23/PL23_5
468	268	71,522	120	PMA	503,504,504,505,505,506,506,507,507,508,508,509,509,508,508,507,507,505,505,499,499,497,497,496,496,495,495,494,494,493,493,494,494,495,495,496,496,503,	497,497,498,498,499,499,501,501,506,506,508,508,513,513,515,515,516,516,517,517,516,516,515,515,514,514,513,513,507,507,499,499,498,498,497,497,496,496,	/Volumes/Promise RAID 2/Alf/for_Thea/experiments/quantification_test 5_PL23/str_data/PMA/120/PL23_PMA_120image_hoescht243.TIF PL23_PMA_120image_568242.tif	1750	71,522	0	preAnalysis	none	none	120 PMA	qt_5_PL23_man02	/Volumes/Promise RAID/Alf/for_Thea/experiments/quantification_test 5_PL23/PL23_5
469	301	74,824	120	PMA	914,917,917,918,918,919,919,918,918,917,917,915,915,914,914,909,909,908,908,906,906,904,904,902,902,901,901,900,900,899,899,900,900,901,901,903,903,906,906,914,	505,505,507,507,508,508,517,517,518,518,520,520,521,521,522,522,523,523,522,522,521,521,520,520,519,519,517,517,516,516,509,509,508,508,506,506,505,505,504,504,	/Volumes/Promise RAID 2/Alf/for_Thea/experiments/quantification_test 5_PL23/str_data/PMA/120/PL23_PMA_120image_hoescht243.TIF PL23_PMA_120image_568242.tif	1750	74,824	0	preAnalysis	none	none	120 PMA	qt_5_PL23_man02	/Volumes/Promise RAID/Alf/for_Thea/experiments/quantification_test 5_PL23/PL23_5
470	279	82,964	120	PMA	665,667,667,668,668,669,669,670,670,671,671,672,672,673,673,674,674,673,673,672,672,670,670,668,668,665,665,661,661,660,660,659,659,658,658,657,657,656,656,655,655,656,656,657,657,658,658,659,659,665,	523,523,524,524,525,525,527,527,528,528,529,529,530,530,532,532,536,536,538,538,540,540,541,541,542,542,541,541,540,540,539,539,538,538,537,537,536,536,534,534,526,526,525,525,524,524,523,523,522,522,	/Volumes/Promise RAID 2/Alf/for_Thea/experiments/quantification_test 5_PL23/str_data/PMA/120/PL23_PMA_120image_hoescht243.TIF PL23_PMA_120image_568242.tif	1750	82,964	0	preAnalysis	none	none	120 PMA	qt_5_PL23_man02	/Volumes/Promise RAID/Alf/for_Thea/experiments/quantification_test 5_PL23/PL23_5
471	217	71,189	120	PMA	329,332,332,333,333,334,334,335,335,336,336,335,335,334,334,333,333,332,332,329,329,327,327,324,324,322,322,321,321,320,320,319,319,320,320,321,321,322,322,324,324,329,	548,548,549,549,550,550,551,551,553,553,557,557,560,560,561,561,562,562,563,563,564,564,563,563,562,562,561,561,559,559,556,556,552,552,550,550,549,549,548,548,547,547,	/Volumes/Promise RAID 2/Alf/for_Thea/experiments/quantification_test 5_PL23/str_data/PMA/120/PL23_PMA_120image_hoescht243.TIF PL23_PMA_120image_568242.tif	1750	71,189	0	preAnalysis	none	none	120 PMA	qt_5_PL23_man02	/Volumes/Promise RAID/Alf/for_Thea/experiments/quantification_test 5_PL23/PL23_5
472	205	69,551	120	PMA	82,84,84,86,86,87,87,88,88,87,87,86,86,85,85,84,84,77,77,76,76,75,75,74,74,73,73,72,72,73,73,75,75,76,76,80,80,82,	556,556,557,557,558,558,565,565,566,566,569,569,570,570,571,571,572,572,571,571,570,570,568,568,567,567,565,565,560,560,558,558,557,557,556,556,555,555,	/Volumes/Promise RAID 2/Alf/for_Thea/experiments/quantification_test 5_PL23/str_data/PMA/120/PL23_PMA_120image_hoescht243.TIF PL23_PMA_120image_568242.tif	1750	69,551	0	preAnalysis	none	none	120 PMA	qt_5_PL23_man02	/Volumes/Promise RAID/Alf/for_Thea/experiments/quantification_test 5_PL23/PL23_5
473	264	79,458	120	PMA	497,498,498,500,500,501,501,502,502,503,503,502,502,501,501,500,500,499,499,498,498,495,495,494,494,493,493,492,492,488,488,487,487,486,486,485,485,484,484,485,485,486,486,487,487,488,488,489,489,492,492,497,	564,564,565,565,567,567,569,569,571,571,573,573,576,576,578,578,579,579,580,580,581,581,582,582,581,581,582,582,581,581,580,580,579,579,578,578,576,576,572,572,569,569,567,567,566,566,565,565,564,564,563,563,	/Volumes/Promise RAID 2/Alf/for_Thea/experiments/quantification_test 5_PL23/str_data/PMA/120/PL23_PMA_120image_hoescht243.TIF PL23_PMA_120image_568242.tif	1750	79,458	0	preAnalysis	none	none	120 PMA	qt_5_PL23_man02	/Volumes/Promise RAID/Alf/for_Thea/experiments/quantification_test 5_PL23/PL23_5
474	260	91,231	120	PMA	808,810,810,811,811,813,813,814,814,815,815,814,814,813,813,812,812,811,811,810,810,805,805,804,804,802,802,800,800,799,799,798,798,797,797,798,798,799,799,800,800,802,802,803,803,808,	571,571,572,572,573,573,574,574,576,576,583,583,584,584,585,585,586,586,587,587,588,588,589,589,588,588,587,587,586,586,585,585,584,584,576,576,575,575,573,573,572,572,571,571,570,570,	/Volumes/Promise RAID 2/Alf/for_Thea/experiments/quantification_test 5_PL23/str_data/PMA/120/PL23_PMA_120image_hoescht243.TIF PL23_PMA_120image_568242.tif	1750	91,231	0	preAnalysis	none	none	120 PMA	qt_5_PL23_man02	/Volumes/Promise RAID/Alf/for_Thea/experiments/quantification_test 5_PL23/PL23_5
475	292	79,805	120	PMA	990,993,993,994,994,995,995,996,996,997,997,996,996,995,995,994,994,993,993,990,990,986,986,984,984,981,981,980,980,979,979,978,978,977,977,978,978,980,980,981,981,982,982,984,984,989,989,990,	588,588,589,589,591,591,593,593,595,595,598,598,601,601,603,603,604,604,606,606,607,607,606,606,605,605,604,604,603,603,602,602,601,601,595,595,592,592,591,591,590,590,589,589,588,588,587,587,	/Volumes/Promise RAID 2/Alf/for_Thea/experiments/quantification_test 5_PL23/str_data/PMA/120/PL23_PMA_120image_hoescht243.TIF PL23_PMA_120image_568242.tif	1750	79,805	0	preAnalysis	none	none	120 PMA	qt_5_PL23_man02	/Volumes/Promise RAID/Alf/for_Thea/experiments/quantification_test 5_PL23/PL23_5
476	299	63,538	120	PMA	1153,1156,1156,1157,1157,1158,1158,1159,1159,1160,1160,1161,1161,1160,1160,1159,1159,1158,1158,1156,1156,1144,1144,1143,1143,1142,1142,1141,1141,1140,1140,1141,1141,1142,1142,1143,1143,1145,1145,1146,1146,1152,1152,1153,	611,611,612,612,613,613,614,614,616,616,618,618,623,623,625,625,626,626,627,627,628,628,627,627,626,626,625,625,623,623,617,617,615,615,614,614,613,613,612,612,611,611,610,610,	/Volumes/Promise RAID 2/Alf/for_Thea/experiments/quantification_test 5_PL23/str_data/PMA/120/PL23_PMA_120image_hoescht243.TIF PL23_PMA_120image_568242.tif	1750	63,538	0	preAnalysis	none	none	120 PMA	qt_5_PL23_man02	/Volumes/Promise RAID/Alf/for_Thea/experiments/quantification_test 5_PL23/PL23_5
477	332	72,199	120	PMA	1065,1067,1067,1068,1068,1069,1069,1068,1068,1067,1067,1066,1066,1064,1064,1063,1063,1062,1062,1059,1059,1055,1055,1053,1053,1051,1051,1050,1050,1049,1049,1048,1048,1049,1049,1050,1050,1051,1051,1053,1053,1057,1057,1065,	642,642,643,643,644,644,651,651,653,653,655,655,657,657,658,658,659,659,660,660,661,661,660,660,659,659,658,658,656,656,654,654,646,646,645,645,644,644,643,643,642,642,641,641,	/Volumes/Promise RAID 2/Alf/for_Thea/experiments/quantification_test 5_PL23/str_data/PMA/120/PL23_PMA_120image_hoescht243.TIF PL23_PMA_120image_568242.tif	1750	72,199	0	preAnalysis	none	none	120 PMA	qt_5_PL23_man02	/Volumes/Promise RAID/Alf/for_Thea/experiments/quantification_test 5_PL23/PL23_5
478	257	81,646	120	PMA	727,729,729,730,730,731,731,730,730,729,729,728,728,727,727,720,720,719,719,718,718,717,717,716,716,717,717,718,718,719,719,720,720,722,722,727,	656,656,657,657,659,659,671,671,672,672,674,674,675,675,676,676,675,675,674,674,673,673,664,664,663,663,660,660,658,658,657,657,656,656,655,655,	/Volumes/Promise RAID 2/Alf/for_Thea/experiments/quantification_test 5_PL23/str_data/PMA/120/PL23_PMA_120image_hoescht243.TIF PL23_PMA_120image_568242.tif	1750	81,646	0	preAnalysis	none	none	120 PMA	qt_5_PL23_man02	/Volumes/Promise RAID/Alf/for_Thea/experiments/quantification_test 5_PL23/PL23_5
479	311	89,617	120	PMA	1091,1093,1093,1094,1094,1095,1095,1096,1096,1097,1097,1096,1096,1095,1095,1094,1094,1093,1093,1092,1092,1091,1091,1088,1088,1086,1086,1084,1084,1082,1082,1081,1081,1080,1080,1079,1079,1078,1078,1079,1079,1080,1080,1081,1081,1082,1082,1083,1083,1084,1084,1086,1086,1090,1090,1091,	661,661,662,662,663,663,664,664,668,668,669,669,672,672,674,674,679,679,681,681,682,682,683,683,684,684,683,683,682,682,681,681,680,680,678,678,676,676,674,674,668,668,667,667,665,665,664,664,663,663,662,662,661,661,660,660,	/Volumes/Promise RAID 2/Alf/for_Thea/experiments/quantification_test 5_PL23/str_data/PMA/120/PL23_PMA_120image_hoescht243.TIF PL23_PMA_120image_568242.tif	1750	89,617	0	preAnalysis	none	none	120 PMA	qt_5_PL23_man02	/Volumes/Promise RAID/Alf/for_Thea/experiments/quantification_test 5_PL23/PL23_5
480	223	80,704	120	PMA	289,291,291,292,292,293,293,294,294,293,293,292,292,291,291,289,289,285,285,283,283,281,281,280,280,279,279,278,278,279,279,280,280,281,281,282,282,283,283,289,	668,668,670,670,671,671,674,674,681,681,682,682,683,683,684,684,685,685,684,684,683,683,682,682,680,680,678,678,674,674,671,671,670,670,669,669,668,668,667,667,	/Volumes/Promise RAID 2/Alf/for_Thea/experiments/quantification_test 5_PL23/str_data/PMA/120/PL23_PMA_120image_hoescht243.TIF PL23_PMA_120image_568242.tif	1750	80,704	0	preAnalysis	none	none	120 PMA	qt_5_PL23_man02	/Volumes/Promise RAID/Alf/for_Thea/experiments/quantification_test 5_PL23/PL23_5
481	219	85,411	120	PMA	395,397,397,399,399,400,400,401,401,400,400,399,399,397,397,393,393,389,389,386,386,385,385,384,384,383,383,382,382,383,383,384,384,385,385,386,386,390,390,395,	669,669,670,670,671,671,672,672,678,678,680,680,681,681,682,682,683,683,682,682,681,681,680,680,679,679,677,677,674,674,672,672,671,671,670,670,669,669,668,668,	/Volumes/Promise RAID 2/Alf/for_Thea/experiments/quantification_test 5_PL23/str_data/PMA/120/PL23_PMA_120image_hoescht243.TIF PL23_PMA_120image_568242.tif	1750	85,411	0	preAnalysis	none	none	120 PMA	qt_5_PL23_man02	/Volumes/Promise RAID/Alf/for_Thea/experiments/quantification_test 5_PL23/PL23_5
482	249	84,679	120	PMA	492,495,495,497,497,498,498,499,499,498,498,497,497,496,496,494,494,491,491,487,487,484,484,483,483,482,482,481,481,482,482,483,483,484,484,485,485,487,487,490,490,492,	701,701,702,702,704,704,706,706,713,713,714,714,715,715,716,716,717,717,718,718,717,717,716,716,715,715,713,713,707,707,705,705,704,704,703,703,702,702,701,701,700,700,	/Volumes/Promise RAID 2/Alf/for_Thea/experiments/quantification_test 5_PL23/str_data/PMA/120/PL23_PMA_120image_hoescht243.TIF PL23_PMA_120image_568242.tif	1750	84,679	0	preAnalysis	none	none	120 PMA	qt_5_PL23_man02	/Volumes/Promise RAID/Alf/for_Thea/experiments/quantification_test 5_PL23/PL23_5
483	264	96,186	120	PMA	678,679,679,680,680,681,681,682,682,683,683,682,682,680,680,678,678,676,676,674,674,670,670,668,668,667,667,666,666,665,665,664,664,665,665,666,666,667,667,668,668,669,669,678,	710,710,711,711,712,712,713,713,715,715,720,720,722,722,724,724,725,725,726,726,727,727,726,726,725,725,724,724,723,723,721,721,715,715,713,713,712,712,711,711,710,710,709,709,	/Volumes/Promise RAID 2/Alf/for_Thea/experiments/quantification_test 5_PL23/str_data/PMA/120/PL23_PMA_120image_hoescht243.TIF PL23_PMA_120image_568242.tif	1750	96,186	0	preAnalysis	none	none	120 PMA	qt_5_PL23_man02	/Volumes/Promise RAID/Alf/for_Thea/experiments/quantification_test 5_PL23/PL23_5
484	205	67,034	120	PMA	285,287,287,288,288,290,290,291,291,290,290,289,289,288,288,285,285,283,283,277,277,276,276,275,275,276,276,277,277,278,278,279,279,285,	719,719,720,720,721,721,722,722,729,729,730,730,731,731,732,732,733,733,734,734,733,733,731,731,724,724,722,722,720,720,719,719,718,718,	/Volumes/Promise RAID 2/Alf/for_Thea/experiments/quantification_test 5_PL23/str_data/PMA/120/PL23_PMA_120image_hoescht243.TIF PL23_PMA_120image_568242.tif	1750	67,034	0	preAnalysis	none	none	120 PMA	qt_5_PL23_man02	/Volumes/Promise RAID/Alf/for_Thea/experiments/quantification_test 5_PL23/PL23_5
485	206	76,267	120	PMA	233,236,236,237,237,238,238,239,239,240,240,239,239,238,238,236,236,232,232,230,230,229,229,228,228,227,227,226,226,225,225,226,226,227,227,228,228,229,229,231,231,233,	736,736,737,737,738,738,744,744,746,746,750,750,752,752,753,753,754,754,753,753,752,752,751,751,749,749,748,748,746,746,741,741,739,739,738,738,737,737,736,736,735,735,	/Volumes/Promise RAID 2/Alf/for_Thea/experiments/quantification_test 5_PL23/str_data/PMA/120/PL23_PMA_120image_hoescht243.TIF PL23_PMA_120image_568242.tif	1750	76,267	0	preAnalysis	none	none	120 PMA	qt_5_PL23_man02	/Volumes/Promise RAID/Alf/for_Thea/experiments/quantification_test 5_PL23/PL23_5
486	304	68,737	120	PMA	1074,1075,1075,1077,1077,1078,1078,1079,1079,1078,1078,1079,1079,1078,1078,1077,1077,1076,1076,1075,1075,1074,1074,1073,1073,1072,1072,1065,1065,1063,1063,1062,1062,1061,1061,1060,1060,1059,1059,1060,1060,1061,1061,1062,1062,1063,1063,1064,1064,1066,1066,1074,	738,738,739,739,741,741,743,743,744,744,745,745,748,748,750,750,752,752,753,753,754,754,755,755,756,756,757,757,756,756,755,755,753,753,752,752,747,747,746,746,743,743,741,741,740,740,739,739,738,738,737,737,	/Volumes/Promise RAID 2/Alf/for_Thea/experiments/quantification_test 5_PL23/str_data/PMA/120/PL23_PMA_120image_hoescht243.TIF PL23_PMA_120image_568242.tif	1750	68,737	0	preAnalysis	none	none	120 PMA	qt_5_PL23_man02	/Volumes/Promise RAID/Alf/for_Thea/experiments/quantification_test 5_PL23/PL23_5
487	321	88,187	120	PMA	1259,1261,1261,1262,1262,1263,1263,1264,1264,1265,1265,1266,1266,1267,1267,1266,1266,1265,1265,1263,1263,1260,1260,1259,1259,1256,1256,1255,1255,1254,1254,1253,1253,1252,1252,1251,1251,1250,1250,1249,1249,1248,1248,1247,1247,1248,1248,1249,1249,1251,1251,1259,	745,745,746,746,747,747,748,748,749,749,752,752,754,754,762,762,763,763,764,764,765,765,766,766,765,765,764,764,763,763,762,762,761,761,760,760,758,758,757,757,756,756,754,754,748,748,747,747,745,745,744,744,	/Volumes/Promise RAID 2/Alf/for_Thea/experiments/quantification_test 5_PL23/str_data/PMA/120/PL23_PMA_120image_hoescht243.TIF PL23_PMA_120image_568242.tif	1750	88,187	0	preAnalysis	none	none	120 PMA	qt_5_PL23_man02	/Volumes/Promise RAID/Alf/for_Thea/experiments/quantification_test 5_PL23/PL23_5
488	264	74,515	120	PMA	729,731,731,733,733,736,736,737,737,738,738,737,737,736,736,734,734,726,726,723,723,722,722,721,721,720,720,719,719,720,720,721,721,723,723,729,	753,753,754,754,755,755,756,756,758,758,765,765,767,767,768,768,769,769,768,768,767,767,766,766,765,765,764,764,756,756,755,755,753,753,752,752,	/Volumes/Promise RAID 2/Alf/for_Thea/experiments/quantification_test 5_PL23/str_data/PMA/120/PL23_PMA_120image_hoescht243.TIF PL23_PMA_120image_568242.tif	1750	74,515	0	preAnalysis	none	none	120 PMA	qt_5_PL23_man02	/Volumes/Promise RAID/Alf/for_Thea/experiments/quantification_test 5_PL23/PL23_5
489	286	60,612	120	PMA	1109,1111,1111,1113,1113,1114,1114,1115,1115,1116,1116,1115,1115,1114,1114,1113,1113,1111,1111,1106,1106,1103,1103,1100,1100,1099,1099,1098,1098,1097,1097,1096,1096,1097,1097,1098,1098,1099,1099,1102,1102,1109,	755,755,756,756,757,757,759,759,762,762,767,767,769,769,770,770,771,771,772,772,771,771,770,770,769,769,768,768,767,767,765,765,758,758,757,757,756,756,755,755,754,754,	/Volumes/Promise RAID 2/Alf/for_Thea/experiments/quantification_test 5_PL23/str_data/PMA/120/PL23_PMA_120image_hoescht243.TIF PL23_PMA_120image_568242.tif	1750	60,612	0	preAnalysis	none	none	120 PMA	qt_5_PL23_man02	/Volumes/Promise RAID/Alf/for_Thea/experiments/quantification_test 5_PL23/PL23_5
490	331	58,145	120	PMA	1346,1348,1348,1349,1349,1350,1350,1351,1351,1352,1352,1351,1351,1350,1350,1349,1349,1348,1348,1346,1346,1344,1344,1338,1338,1334,1334,1333,1333,1332,1332,1331,1331,1330,1330,1329,1329,1330,1330,1331,1331,1332,1332,1333,1333,1336,1336,1338,1338,1340,1340,1346,	756,756,757,757,758,758,759,759,761,761,766,766,768,768,770,770,771,771,772,772,773,773,774,774,773,773,772,772,771,771,770,770,769,769,767,767,762,762,761,761,760,760,759,759,758,758,757,757,756,756,755,755,	/Volumes/Promise RAID 2/Alf/for_Thea/experiments/quantification_test 5_PL23/str_data/PMA/120/PL23_PMA_120image_hoescht243.TIF PL23_PMA_120image_568242.tif	1750	58,145	0	preAnalysis	none	none	120 PMA	qt_5_PL23_man02	/Volumes/Promise RAID/Alf/for_Thea/experiments/quantification_test 5_PL23/PL23_5
491	288	91,677	120	PMA	983,984,984,985,985,986,986,987,987,988,988,989,989,988,988,987,987,986,986,985,985,983,983,980,980,979,979,978,978,976,976,974,974,973,973,972,972,971,971,970,970,971,971,972,972,973,973,975,975,983,	781,781,782,782,783,783,784,784,787,787,789,789,794,794,796,796,797,797,798,798,799,799,800,800,799,799,800,800,799,799,798,798,796,796,794,794,793,793,790,790,787,787,784,784,782,782,781,781,780,780,	/Volumes/Promise RAID 2/Alf/for_Thea/experiments/quantification_test 5_PL23/str_data/PMA/120/PL23_PMA_120image_hoescht243.TIF PL23_PMA_120image_568242.tif	1750	91,677	0	preAnalysis	none	none	120 PMA	qt_5_PL23_man02	/Volumes/Promise RAID/Alf/for_Thea/experiments/quantification_test 5_PL23/PL23_5
492	227	83,617	120	PMA	511,513,513,514,514,515,515,516,516,515,515,514,514,512,512,503,503,501,501,500,500,499,499,500,500,501,501,502,502,503,503,505,505,511,	783,783,784,784,785,785,787,787,794,794,796,796,797,797,798,798,797,797,796,796,794,794,788,788,786,786,785,785,784,784,783,783,782,782,	/Volumes/Promise RAID 2/Alf/for_Thea/experiments/quantification_test 5_PL23/str_data/PMA/120/PL23_PMA_120image_hoescht243.TIF PL23_PMA_120image_568242.tif	1750	83,617	0	preAnalysis	none	none	120 PMA	qt_5_PL23_man02	/Volumes/Promise RAID/Alf/for_Thea/experiments/quantification_test 5_PL23/PL23_5
493	344	55,055	120	PMA	1122,1126,1126,1130,1130,1132,1132,1133,1133,1134,1134,1135,1135,1134,1134,1133,1133,1132,1132,1131,1131,1130,1130,1127,1127,1120,1120,1117,1117,1116,1116,1115,1115,1114,1114,1113,1113,1114,1114,1115,1115,1116,1116,1117,1117,1120,1120,1122,	792,792,793,793,794,794,795,795,796,796,798,798,803,803,805,805,807,807,808,808,809,809,810,810,811,811,810,810,809,809,808,808,807,807,805,805,797,797,795,795,794,794,793,793,792,792,791,791,	/Volumes/Promise RAID 2/Alf/for_Thea/experiments/quantification_test 5_PL23/str_data/PMA/120/PL23_PMA_120image_hoescht243.TIF PL23_PMA_120image_568242.tif	1750	55,055	0	preAnalysis	none	none	120 PMA	qt_5_PL23_man02	/Volumes/Promise RAID/Alf/for_Thea/experiments/quantification_test 5_PL23/PL23_5
494	296	92,247	120	PMA	924,925,925,926,926,927,927,928,928,927,927,926,926,925,925,924,924,922,922,920,920,919,919,918,918,917,917,913,913,912,912,911,911,910,910,909,909,908,908,909,909,910,910,911,911,913,913,916,916,924,	804,804,805,805,806,806,807,807,815,815,817,817,818,818,819,819,820,820,821,821,822,822,821,821,822,822,821,821,820,820,819,819,817,817,816,816,814,814,809,809,807,807,806,806,805,805,804,804,803,803,	/Volumes/Promise RAID 2/Alf/for_Thea/experiments/quantification_test 5_PL23/str_data/PMA/120/PL23_PMA_120image_hoescht243.TIF PL23_PMA_120image_568242.tif	1750	92,247	0	preAnalysis	none	none	120 PMA	qt_5_PL23_man02	/Volumes/Promise RAID/Alf/for_Thea/experiments/quantification_test 5_PL23/PL23_5
495	224	102,732	120	PMA	465,467,467,468,468,469,469,468,468,467,467,466,466,464,464,463,463,460,460,459,459,456,456,455,455,454,454,453,453,454,454,455,455,456,456,458,458,465,	821,821,822,822,824,824,831,831,833,833,834,834,835,835,836,836,837,837,838,838,837,837,836,836,835,835,834,834,827,827,825,825,823,823,821,821,820,820,	/Volumes/Promise RAID 2/Alf/for_Thea/experiments/quantification_test 5_PL23/str_data/PMA/120/PL23_PMA_120image_hoescht243.TIF PL23_PMA_120image_568242.tif	1750	102,732	0	preAnalysis	none	none	120 PMA	qt_5_PL23_man02	/Volumes/Promise RAID/Alf/for_Thea/experiments/quantification_test 5_PL23/PL23_5
496	312	74,458	120	PMA	949,950,950,951,951,952,952,953,953,954,954,955,955,954,954,953,953,952,952,951,951,949,949,946,946,940,940,937,937,936,936,935,935,934,934,935,935,936,936,937,937,939,939,940,940,941,941,942,942,949,	827,827,828,828,829,829,830,830,831,831,832,832,839,839,841,841,842,842,843,843,844,844,845,845,846,846,845,845,844,844,842,842,840,840,837,837,835,835,833,833,832,832,830,830,828,828,827,827,826,826,	/Volumes/Promise RAID 2/Alf/for_Thea/experiments/quantification_test 5_PL23/str_data/PMA/120/PL23_PMA_120image_hoescht243.TIF PL23_PMA_120image_568242.tif	1750	74,458	0	preAnalysis	none	none	120 PMA	qt_5_PL23_man02	/Volumes/Promise RAID/Alf/for_Thea/experiments/quantification_test 5_PL23/PL23_5
497	328	71,634	120	PMA	1161,1164,1164,1165,1165,1166,1166,1167,1167,1168,1168,1167,1167,1166,1166,1165,1165,1164,1164,1163,1163,1160,1160,1158,1158,1153,1153,1152,1152,1151,1151,1150,1150,1149,1149,1148,1148,1147,1147,1148,1148,1149,1149,1150,1150,1151,1151,1152,1152,1161,	829,829,830,830,831,831,832,832,833,833,840,840,842,842,843,843,844,844,845,845,846,846,847,847,848,848,847,847,846,846,845,845,844,844,843,843,840,840,835,835,833,833,831,831,830,830,829,829,828,828,	/Volumes/Promise RAID 2/Alf/for_Thea/experiments/quantification_test 5_PL23/str_data/PMA/120/PL23_PMA_120image_hoescht243.TIF PL23_PMA_120image_568242.tif	1750	71,634	0	preAnalysis	none	none	120 PMA	qt_5_PL23_man02	/Volumes/Promise RAID/Alf/for_Thea/experiments/quantification_test 5_PL23/PL23_5
498	317	89,013	120	PMA	1290,1292,1292,1293,1293,1294,1294,1293,1293,1292,1292,1291,1291,1290,1290,1287,1287,1286,1286,1285,1285,1284,1284,1282,1282,1280,1280,1279,1279,1278,1278,1277,1277,1276,1276,1277,1277,1278,1278,1279,1279,1280,1280,1281,1281,1290,	830,830,832,832,834,834,845,845,847,847,848,848,849,849,850,850,851,851,850,850,851,851,850,850,849,849,847,847,846,846,844,844,841,841,836,836,834,834,832,832,831,831,830,830,829,829,	/Volumes/Promise RAID 2/Alf/for_Thea/experiments/quantification_test 5_PL23/str_data/PMA/120/PL23_PMA_120image_hoescht243.TIF PL23_PMA_120image_568242.tif	1750	89,013	0	preAnalysis	none	none	120 PMA	qt_5_PL23_man02	/Volumes/Promise RAID/Alf/for_Thea/experiments/quantification_test 5_PL23/PL23_5
499	220	91,4	120	PMA	390,391,391,393,393,394,394,395,395,394,394,393,393,391,391,388,388,386,386,385,385,384,384,383,383,382,382,381,381,380,380,381,381,382,382,383,383,390,	837,837,838,838,840,840,841,841,851,851,853,853,854,854,855,855,854,854,853,853,851,851,850,850,849,849,847,847,845,845,839,839,838,838,837,837,836,836,	/Volumes/Promise RAID 2/Alf/for_Thea/experiments/quantification_test 5_PL23/str_data/PMA/120/PL23_PMA_120image_hoescht243.TIF PL23_PMA_120image_568242.tif	1750	91,4	0	preAnalysis	none	none	120 PMA	qt_5_PL23_man02	/Volumes/Promise RAID/Alf/for_Thea/experiments/quantification_test 5_PL23/PL23_5
500	237	67,89	120	PMA	495,497,497,499,499,500,500,501,501,502,502,501,501,500,500,499,499,497,497,496,496,494,494,490,490,488,488,487,487,486,486,485,485,484,484,485,485,486,486,487,487,489,489,492,492,495,	845,845,846,846,847,847,848,848,849,849,854,854,856,856,857,857,858,858,860,860,861,861,862,862,861,861,860,860,859,859,858,858,855,855,850,850,848,848,847,847,846,846,845,845,844,844,	/Volumes/Promise RAID 2/Alf/for_Thea/experiments/quantification_test 5_PL23/str_data/PMA/120/PL23_PMA_120image_hoescht243.TIF PL23_PMA_120image_568242.tif	1750	67,89	0	preAnalysis	none	none	120 PMA	qt_5_PL23_man02	/Volumes/Promise RAID/Alf/for_Thea/experiments/quantification_test 5_PL23/PL23_5
501	376	59,787	120	PMA	1325,1328,1328,1330,1330,1331,1331,1332,1332,1333,1333,1334,1334,1333,1333,1332,1332,1331,1331,1330,1330,1328,1328,1327,1327,1326,1326,1324,1324,1322,1322,1319,1319,1316,1316,1315,1315,1314,1314,1313,1313,1312,1312,1311,1311,1312,1312,1313,1313,1314,1314,1316,1316,1317,1317,1320,1320,1325,	869,869,870,870,871,871,872,872,873,873,874,874,881,881,882,882,883,883,884,884,885,885,886,886,887,887,888,888,889,889,890,890,889,889,888,888,887,887,886,886,885,885,883,883,875,875,874,874,872,872,871,871,870,870,869,869,868,868,	/Volumes/Promise RAID 2/Alf/for_Thea/experiments/quantification_test 5_PL23/str_data/PMA/120/PL23_PMA_120image_hoescht243.TIF PL23_PMA_120image_568242.tif	1750	59,787	0	preAnalysis	none	none	120 PMA	qt_5_PL23_man02	/Volumes/Promise RAID/Alf/for_Thea/experiments/quantification_test 5_PL23/PL23_5
502	297	149,741	120	PMA	712,714,714,715,715,717,717,718,718,719,719,720,720,721,721,720,720,719,719,718,718,717,717,714,714,710,710,708,708,706,706,705,705,704,704,703,703,702,702,703,703,704,704,705,705,706,706,708,708,712,	937,937,938,938,939,939,940,940,941,941,942,942,944,944,950,950,952,952,953,953,954,954,955,955,956,956,957,957,956,956,955,955,954,954,952,952,948,948,944,944,940,940,939,939,938,938,937,937,936,936,	/Volumes/Promise RAID 2/Alf/for_Thea/experiments/quantification_test 5_PL23/str_data/PMA/120/PL23_PMA_120image_hoescht243.TIF PL23_PMA_120image_568242.tif	1750	149,741	0	preAnalysis	none	none	120 PMA	qt_5_PL23_man02	/Volumes/Promise RAID/Alf/for_Thea/experiments/quantification_test 5_PL23/PL23_5
503	284	89,169	120	PMA	1032,1036,1036,1038,1038,1039,1039,1040,1040,1041,1041,1040,1040,1039,1039,1038,1038,1036,1036,1033,1033,1031,1031,1027,1027,1026,1026,1025,1025,1024,1024,1023,1023,1022,1022,1023,1023,1024,1024,1025,1025,1027,1027,1030,1030,1032,	940,940,941,941,943,943,945,945,949,949,952,952,954,954,956,956,957,957,958,958,959,959,958,958,957,957,956,956,955,955,954,954,951,951,945,945,943,943,942,942,941,941,940,940,939,939,	/Volumes/Promise RAID 2/Alf/for_Thea/experiments/quantification_test 5_PL23/str_data/PMA/120/PL23_PMA_120image_hoescht243.TIF PL23_PMA_120image_568242.tif	1750	89,169	0	preAnalysis	none	none	120 PMA	qt_5_PL23_man02	/Volumes/Promise RAID/Alf/for_Thea/experiments/quantification_test 5_PL23/PL23_5
504	304	91,276	120	PMA	1139,1141,1141,1142,1142,1143,1143,1144,1144,1145,1145,1144,1144,1143,1143,1142,1142,1141,1141,1139,1139,1130,1130,1129,1129,1128,1128,1127,1127,1126,1126,1125,1125,1126,1126,1127,1127,1128,1128,1129,1129,1130,1130,1132,1132,1139,	950,950,951,951,952,952,953,953,954,954,962,962,964,964,965,965,966,966,967,967,968,968,967,967,966,966,965,965,963,963,960,960,957,957,954,954,953,953,952,952,951,951,950,950,949,949,	/Volumes/Promise RAID 2/Alf/for_Thea/experiments/quantification_test 5_PL23/str_data/PMA/120/PL23_PMA_120image_hoescht243.TIF PL23_PMA_120image_568242.tif	1750	91,276	0	preAnalysis	none	none	120 PMA	qt_5_PL23_man02	/Volumes/Promise RAID/Alf/for_Thea/experiments/quantification_test 5_PL23/PL23_5
505	294	70,959	120	PMA	960,961,961,963,963,964,964,965,965,966,966,965,965,964,964,963,963,960,960,952,952,950,950,948,948,947,947,946,946,947,947,948,948,949,949,950,950,952,952,960,	957,957,958,958,959,959,961,961,962,962,968,968,970,970,971,971,973,973,974,974,973,973,972,972,971,971,969,969,962,962,960,960,959,959,958,958,957,957,956,956,	/Volumes/Promise RAID 2/Alf/for_Thea/experiments/quantification_test 5_PL23/str_data/PMA/120/PL23_PMA_120image_hoescht243.TIF PL23_PMA_120image_568242.tif	1750	70,959	0	preAnalysis	none	none	120 PMA	qt_5_PL23_man02	/Volumes/Promise RAID/Alf/for_Thea/experiments/quantification_test 5_PL23/PL23_5
506	248	87,532	120	PMA	588,590,590,591,591,592,592,593,593,592,592,591,591,590,590,589,589,588,588,585,585,583,583,580,580,579,579,578,578,577,577,576,576,577,577,578,578,579,579,580,580,583,583,587,587,588,	976,976,977,977,978,978,980,980,983,983,987,987,990,990,992,992,993,993,994,994,995,995,994,994,993,993,992,992,991,991,990,990,983,983,980,980,979,979,978,978,977,977,976,976,975,975,	/Volumes/Promise RAID 2/Alf/for_Thea/experiments/quantification_test 5_PL23/str_data/PMA/120/PL23_PMA_120image_hoescht243.TIF PL23_PMA_120image_568242.tif	1750	87,532	0	preAnalysis	none	none	120 PMA	qt_5_PL23_man02	/Volumes/Promise RAID/Alf/for_Thea/experiments/quantification_test 5_PL23/PL23_5
507	185	52,492	120	PMA	176,178,178,179,179,180,180,179,179,177,177,176,176,175,175,174,174,171,171,169,169,167,167,166,166,165,165,164,164,165,165,166,166,168,168,171,171,173,173,176,	978,978,979,979,980,980,984,984,986,986,988,988,991,991,992,992,993,993,994,994,993,993,992,992,990,990,988,988,984,984,982,982,980,980,979,979,978,978,977,977,	/Volumes/Promise RAID 2/Alf/for_Thea/experiments/quantification_test 5_PL23/str_data/PMA/120/PL23_PMA_120image_hoescht243.TIF PL23_PMA_120image_568242.tif	1750	52,492	0	preAnalysis	none	none	120 PMA	qt_5_PL23_man02	/Volumes/Promise RAID/Alf/for_Thea/experiments/quantification_test 5_PL23/PL23_5
508	212	48,849	120	PMA	271,275,275,276,276,277,277,278,278,277,277,275,275,271,271,269,269,268,268,267,267,265,265,262,262,260,260,259,259,260,260,261,261,262,262,263,263,265,265,266,266,269,269,271,	995,995,996,996,997,997,998,998,1004,1004,1005,1005,1006,1006,1007,1007,1008,1008,1009,1009,1010,1010,1011,1011,1010,1010,1008,1008,1004,1004,1002,1002,1000,1000,998,998,997,997,996,996,995,995,994,994,	/Volumes/Promise RAID 2/Alf/for_Thea/experiments/quantification_test 5_PL23/str_data/PMA/120/PL23_PMA_120image_hoescht243.TIF PL23_PMA_120image_568242.tif	1750	48,849	0	preAnalysis	none	none	120 PMA	qt_5_PL23_man02	/Volumes/Promise RAID/Alf/for_Thea/experiments/quantification_test 5_PL23/PL23_5
509	183	78,328	120	PMA	232,233,233,234,234,233,233,232,232,229,229,226,226,224,224,223,223,222,222,221,221,222,222,223,223,224,224,226,226,232,	997,997,998,998,1008,1008,1010,1010,1011,1011,1012,1012,1011,1011,1010,1010,1009,1009,1007,1007,1000,1000,998,998,997,997,996,996,995,995,	/Volumes/Promise RAID 2/Alf/for_Thea/experiments/quantification_test 5_PL23/str_data/PMA/120/PL23_PMA_120image_hoescht243.TIF PL23_PMA_120image_568242.tif	1750	78,328	0	preAnalysis	none	none	120 PMA	qt_5_PL23_man02	/Volumes/Promise RAID/Alf/for_Thea/experiments/quantification_test 5_PL23/PL23_5
510	236	66,038	120	PMA	423,427,427,429,429,430,430,431,431,432,432,431,431,430,430,429,429,427,427,423,423,421,421,420,420,419,419,418,418,417,417,416,416,417,417,418,418,419,419,422,422,423,	13,13,14,14,15,15,16,16,22,22,27,27,29,29,30,30,31,31,32,32,31,31,30,30,28,28,25,25,23,23,21,21,16,16,15,15,14,14,13,13,12,12,	/Volumes/Promise RAID 2/Alf/for_Thea/experiments/quantification_test 5_PL23/str_data/PMA/120/PL23_PMA_120image_hoescht247.TIF PL23_PMA_120image_568246.tif	1750	66,038	0	preAnalysis	none	none	120 PMA	qt_5_PL23_man02	/Volumes/Promise RAID/Alf/for_Thea/experiments/quantification_test 5_PL23/PL23_5
511	384	64,424	120	PMA	826,828,828,829,829,828,828,831,831,832,832,831,831,832,832,834,834,835,835,836,836,837,837,838,838,839,839,840,840,841,841,842,842,843,843,844,844,845,845,846,846,847,847,848,848,849,849,848,848,847,847,846,846,845,845,844,844,843,843,842,842,841,841,840,840,839,839,838,838,837,837,836,836,834,834,833,833,826,826,824,824,823,823,824,824,823,823,824,824,823,823,821,821,820,820,818,818,816,816,815…	20,20,21,21,25,25,26,26,27,27,33,33,35,35,40,40,41,41,42,42,43,43,44,44,46,46,47,47,48,48,49,49,50,50,52,52,53,53,54,54,56,56,57,57,59,59,60,60,59,59,57,57,56,56,55,55,54,54,53,53,52,52,51,51,49,49,48,48,46,46,45,45,44,44,43,43,42,42,43,43,45,45,47,47,48,48,50,50,54,54,55,55,54,54,53,53,54,54,51,51,47,47,46,46,44,44,45,45,44,44,45,45,44,44,43,43,40,40,39,39,37,37,34,34,31,31,30,30,29,29,26,26,25,…	/Volumes/Promise RAID 2/Alf/for_Thea/experiments/quantification_test 5_PL23/str_data/PMA/120/PL23_PMA_120image_hoescht247.TIF PL23_PMA_120image_568246.tif	1750	64,424	0	preAnalysis	none	none	120 PMA	qt_5_PL23_man02	/Volumes/Promise RAID/Alf/for_Thea/experiments/quantification_test 5_PL23/PL23_5
512	240	73,679	120	PMA	465,466,466,467,467,468,468,467,467,466,466,465,465,464,464,463,463,462,462,460,460,459,459,455,455,452,452,451,451,450,450,451,451,452,452,453,453,454,454,455,455,457,457,465,	24,24,25,25,27,27,30,30,33,33,34,34,35,35,37,37,38,38,39,39,40,40,41,41,40,40,38,38,37,37,30,30,28,28,27,27,26,26,25,25,24,24,23,23,	/Volumes/Promise RAID 2/Alf/for_Thea/experiments/quantification_test 5_PL23/str_data/PMA/120/PL23_PMA_120image_hoescht247.TIF PL23_PMA_120image_568246.tif	1750	73,679	0	preAnalysis	none	none	120 PMA	qt_5_PL23_man02	/Volumes/Promise RAID/Alf/for_Thea/experiments/quantification_test 5_PL23/PL23_5
513	278	71,676	120	PMA	948,952,952,953,953,954,954,955,955,956,956,955,955,954,954,953,953,951,951,950,950,946,946,944,944,941,941,940,940,939,939,938,938,937,937,938,938,939,939,940,940,941,941,943,943,948,	36,36,37,37,38,38,39,39,40,40,46,46,48,48,49,49,51,51,52,52,53,53,54,54,53,53,52,52,51,51,50,50,48,48,40,40,39,39,38,38,37,37,36,36,35,35,	/Volumes/Promise RAID 2/Alf/for_Thea/experiments/quantification_test 5_PL23/str_data/PMA/120/PL23_PMA_120image_hoescht247.TIF PL23_PMA_120image_568246.tif	1750	71,676	0	preAnalysis	none	none	120 PMA	qt_5_PL23_man02	/Volumes/Promise RAID/Alf/for_Thea/experiments/quantification_test 5_PL23/PL23_5
514	192	71,896	120	PMA	221,222,222,223,223,224,224,223,223,222,222,221,221,220,220,217,217,215,215,213,213,211,211,210,210,211,211,212,212,213,213,215,215,221,	37,37,38,38,39,39,47,47,49,49,50,50,51,51,52,52,53,53,52,52,51,51,50,50,42,42,39,39,38,38,37,37,36,36,	/Volumes/Promise RAID 2/Alf/for_Thea/experiments/quantification_test 5_PL23/str_data/PMA/120/PL23_PMA_120image_hoescht247.TIF PL23_PMA_120image_568246.tif	1750	71,896	0	preAnalysis	none	none	120 PMA	qt_5_PL23_man02	/Volumes/Promise RAID/Alf/for_Thea/experiments/quantification_test 5_PL23/PL23_5
515	231	67,091	120	PMA	284,286,286,287,287,288,288,289,289,288,288,287,287,286,286,283,283,277,277,275,275,274,274,275,275,274,274,275,275,276,276,277,277,284,	37,37,38,38,40,40,41,41,49,49,51,51,52,52,53,53,54,54,53,53,52,52,46,46,44,44,40,40,38,38,37,37,36,36,	/Volumes/Promise RAID 2/Alf/for_Thea/experiments/quantification_test 5_PL23/str_data/PMA/120/PL23_PMA_120image_hoescht247.TIF PL23_PMA_120image_568246.tif	1750	67,091	0	preAnalysis	none	none	120 PMA	qt_5_PL23_man02	/Volumes/Promise RAID/Alf/for_Thea/experiments/quantification_test 5_PL23/PL23_5
516	255	59,765	120	PMA	476,478,478,479,479,480,480,481,481,482,482,483,483,482,482,481,481,476,476,472,472,470,470,468,468,467,467,466,466,465,465,466,466,467,467,468,468,469,469,470,470,472,472,476,	54,54,55,55,56,56,59,59,61,61,63,63,69,69,70,70,71,71,72,72,71,71,70,70,69,69,67,67,65,65,62,62,58,58,57,57,56,56,55,55,54,54,53,53,	/Volumes/Promise RAID 2/Alf/for_Thea/experiments/quantification_test 5_PL23/str_data/PMA/120/PL23_PMA_120image_hoescht247.TIF PL23_PMA_120image_568246.tif	1750	59,765	0	preAnalysis	none	none	120 PMA	qt_5_PL23_man02	/Volumes/Promise RAID/Alf/for_Thea/experiments/quantification_test 5_PL23/PL23_5
517	294	68,088	120	PMA	1053,1055,1055,1057,1057,1058,1058,1059,1059,1060,1060,1061,1061,1060,1060,1059,1059,1058,1058,1056,1056,1049,1049,1045,1045,1043,1043,1042,1042,1041,1041,1040,1040,1041,1041,1042,1042,1043,1043,1044,1044,1045,1045,1047,1047,1053,	67,67,68,68,69,69,70,70,71,71,72,72,79,79,81,81,82,82,83,83,84,84,83,83,82,82,81,81,80,80,77,77,75,75,72,72,70,70,69,69,68,68,67,67,66,66,	/Volumes/Promise RAID 2/Alf/for_Thea/experiments/quantification_test 5_PL23/str_data/PMA/120/PL23_PMA_120image_hoescht247.TIF PL23_PMA_120image_568246.tif	1750	68,088	0	preAnalysis	none	none	120 PMA	qt_5_PL23_man02	/Volumes/Promise RAID/Alf/for_Thea/experiments/quantification_test 5_PL23/PL23_5
518	221	66,968	120	PMA	320,324,324,327,327,328,328,329,329,330,330,329,329,328,328,326,326,325,325,322,322,319,319,316,316,315,315,314,314,313,313,312,312,311,311,310,310,311,311,312,312,313,313,314,314,319,319,320,	73,73,74,74,75,75,76,76,79,79,81,81,83,83,85,85,86,86,87,87,88,88,87,87,86,86,85,85,84,84,83,83,82,82,80,80,79,79,76,76,75,75,74,74,73,73,72,72,	/Volumes/Promise RAID 2/Alf/for_Thea/experiments/quantification_test 5_PL23/str_data/PMA/120/PL23_PMA_120image_hoescht247.TIF PL23_PMA_120image_568246.tif	1750	66,968	0	preAnalysis	none	none	120 PMA	qt_5_PL23_man02	/Volumes/Promise RAID/Alf/for_Thea/experiments/quantification_test 5_PL23/PL23_5
519	229	181,017	120	PMA	862,863,863,864,864,865,865,866,866,867,867,868,868,869,869,870,870,871,871,872,872,873,873,874,874,875,875,876,876,877,877,878,878,879,879,880,880,881,881,882,882,883,883,884,884,886,886,887,887,888,888,890,890,892,892,895,895,897,897,899,899,901,901,902,902,903,903,904,904,903,903,901,901,900,900,897,897,894,894,892,892,890,890,889,889,887,887,885,885,884,884,883,883,882,882,881,881,880,880,879…	82,82,84,84,86,86,88,88,90,90,92,92,94,94,96,96,99,99,103,103,106,106,110,110,114,114,118,118,122,122,126,126,129,129,132,132,134,134,137,137,139,139,140,140,141,141,142,142,143,143,144,144,143,143,142,142,141,141,142,142,143,143,144,144,145,145,146,146,147,147,146,146,145,145,144,144,143,143,144,144,145,145,146,146,147,147,148,148,149,149,151,151,152,152,153,153,152,152,150,150,142,142,139,139,1…	/Volumes/Promise RAID 2/Alf/for_Thea/experiments/quantification_test 5_PL23/str_data/PMA/120/PL23_PMA_120image_hoescht247.TIF PL23_PMA_120image_568246.tif	1750	181,017	0	preAnalysis	none	none	120 PMA	qt_5_PL23_man02	/Volumes/Promise RAID/Alf/for_Thea/experiments/quantification_test 5_PL23/PL23_5
520	231	59,494	120	PMA	170,173,173,174,174,175,175,176,176,177,177,179,179,180,180,181,181,180,180,179,179,178,178,176,176,174,174,172,172,171,171,170,170,167,167,163,163,162,162,161,161,160,160,161,161,162,162,163,163,164,164,170,	87,87,88,88,89,89,91,91,92,92,93,93,94,94,97,97,98,98,102,102,103,103,104,104,105,105,104,104,103,103,101,101,98,98,97,97,96,96,95,95,94,94,91,91,89,89,88,88,87,87,86,86,	/Volumes/Promise RAID 2/Alf/for_Thea/experiments/quantification_test 5_PL23/str_data/PMA/120/PL23_PMA_120image_hoescht247.TIF PL23_PMA_120image_568246.tif	1750	59,494	0	preAnalysis	none	none	120 PMA	qt_5_PL23_man02	/Volumes/Promise RAID/Alf/for_Thea/experiments/quantification_test 5_PL23/PL23_5
521	274	63,628	120	PMA	658,659,659,660,660,661,661,662,662,661,661,660,660,659,659,658,658,657,657,655,655,651,651,649,649,648,648,647,647,646,646,647,647,648,648,649,649,651,651,658,	102,102,103,103,104,104,106,106,115,115,117,117,118,118,119,119,120,120,121,121,122,122,121,121,120,120,119,119,117,117,108,108,105,105,104,104,102,102,101,101,	/Volumes/Promise RAID 2/Alf/for_Thea/experiments/quantification_test 5_PL23/str_data/PMA/120/PL23_PMA_120image_hoescht247.TIF PL23_PMA_120image_568246.tif	1750	63,628	0	preAnalysis	none	none	120 PMA	qt_5_PL23_man02	/Volumes/Promise RAID/Alf/for_Thea/experiments/quantification_test 5_PL23/PL23_5
522	309	74,964	120	PMA	1272,1275,1275,1276,1276,1277,1277,1278,1278,1279,1279,1278,1278,1277,1277,1276,1276,1274,1274,1272,1272,1268,1268,1265,1265,1264,1264,1263,1263,1262,1262,1261,1261,1262,1262,1263,1263,1264,1264,1265,1265,1267,1267,1268,1268,1270,1270,1272,	103,103,104,104,106,106,109,109,113,113,120,120,121,121,122,122,123,123,124,124,125,125,124,124,123,123,122,122,120,120,118,118,114,114,110,110,108,108,106,106,105,105,104,104,103,103,102,102,	/Volumes/Promise RAID 2/Alf/for_Thea/experiments/quantification_test 5_PL23/str_data/PMA/120/PL23_PMA_120image_hoescht247.TIF PL23_PMA_120image_568246.tif	1750	74,964	0	preAnalysis	none	none	120 PMA	qt_5_PL23_man02	/Volumes/Promise RAID/Alf/for_Thea/experiments/quantification_test 5_PL23/PL23_5
523	272	65,574	120	PMA	842,845,845,846,846,847,847,848,848,847,847,846,846,845,845,844,844,841,841,838,838,834,834,833,833,832,832,830,830,829,829,830,830,831,831,832,832,834,834,842,	108,108,109,109,110,110,112,112,117,117,120,120,121,121,122,122,123,123,124,124,125,125,124,124,123,123,122,122,120,120,113,113,111,111,109,109,108,108,107,107,	/Volumes/Promise RAID 2/Alf/for_Thea/experiments/quantification_test 5_PL23/str_data/PMA/120/PL23_PMA_120image_hoescht247.TIF PL23_PMA_120image_568246.tif	1750	65,574	0	preAnalysis	none	none	120 PMA	qt_5_PL23_man02	/Volumes/Promise RAID/Alf/for_Thea/experiments/quantification_test 5_PL23/PL23_5
524	232	66,772	120	PMA	415,418,418,419,419,420,420,421,421,422,422,423,423,422,422,421,421,419,419,410,410,408,408,407,407,406,406,405,405,406,406,407,407,408,408,409,409,411,411,414,414,415,	128,128,129,129,130,130,131,131,132,132,135,135,139,139,142,142,143,143,144,144,143,143,142,142,141,141,140,140,135,135,133,133,132,132,130,130,129,129,128,128,127,127,	/Volumes/Promise RAID 2/Alf/for_Thea/experiments/quantification_test 5_PL23/str_data/PMA/120/PL23_PMA_120image_hoescht247.TIF PL23_PMA_120image_568246.tif	1750	66,772	0	preAnalysis	none	none	120 PMA	qt_5_PL23_man02	/Volumes/Promise RAID/Alf/for_Thea/experiments/quantification_test 5_PL23/PL23_5
525	212	79,217	120	PMA	230,232,232,233,233,234,234,235,235,234,234,233,233,232,232,231,231,228,228,222,222,219,219,218,218,217,217,218,218,219,219,220,220,222,222,224,224,230,	158,158,159,159,160,160,162,162,166,166,167,167,169,169,170,170,171,171,172,172,171,171,170,170,168,168,162,162,161,161,160,160,159,159,158,158,157,157,	/Volumes/Promise RAID 2/Alf/for_Thea/experiments/quantification_test 5_PL23/str_data/PMA/120/PL23_PMA_120image_hoescht247.TIF PL23_PMA_120image_568246.tif	1750	79,217	0	preAnalysis	none	none	120 PMA	qt_5_PL23_man02	/Volumes/Promise RAID/Alf/for_Thea/experiments/quantification_test 5_PL23/PL23_5
526	420	61,324	120	PMA	972,973,973,974,974,975,975,977,977,978,978,979,979,980,980,981,981,982,982,983,983,984,984,985,985,984,984,985,985,986,986,989,989,990,990,991,991,992,992,990,990,987,987,986,986,987,987,986,986,985,985,982,982,980,980,979,979,978,978,977,977,974,974,973,973,972,972,971,971,970,970,969,969,965,965,968,968,967,967,966,966,965,965,963,963,962,962,960,960,958,958,957,957,955,955,954,954,953,953,951…	178,178,179,179,180,180,181,181,180,180,181,181,182,182,183,183,185,185,186,186,188,188,192,192,194,194,196,196,198,198,197,197,196,196,197,197,200,200,201,201,202,202,203,203,202,202,201,201,200,200,202,202,201,201,202,202,204,204,206,206,207,207,206,206,205,205,203,203,202,202,197,197,196,196,194,194,193,193,191,191,190,190,189,189,188,188,187,187,186,186,185,185,184,184,183,183,182,182,181,181…	/Volumes/Promise RAID 2/Alf/for_Thea/experiments/quantification_test 5_PL23/str_data/PMA/120/PL23_PMA_120image_hoescht247.TIF PL23_PMA_120image_568246.tif	1750	61,324	0	preAnalysis	none	none	120 PMA	qt_5_PL23_man02	/Volumes/Promise RAID/Alf/for_Thea/experiments/quantification_test 5_PL23/PL23_5
527	302	83,437	120	PMA	1055,1057,1057,1058,1058,1059,1059,1060,1060,1061,1061,1060,1060,1059,1059,1058,1058,1057,1057,1056,1056,1055,1055,1053,1053,1047,1047,1044,1044,1043,1043,1042,1042,1041,1041,1042,1042,1043,1043,1044,1044,1045,1045,1046,1046,1047,1047,1049,1049,1055,	182,182,183,183,184,184,185,185,190,190,191,191,194,194,195,195,197,197,198,198,199,199,200,200,201,201,200,200,199,199,198,198,196,196,190,190,187,187,186,186,185,185,184,184,183,183,182,182,181,181,	/Volumes/Promise RAID 2/Alf/for_Thea/experiments/quantification_test 5_PL23/str_data/PMA/120/PL23_PMA_120image_hoescht247.TIF PL23_PMA_120image_568246.tif	1750	83,437	0	preAnalysis	none	none	120 PMA	qt_5_PL23_man02	/Volumes/Promise RAID/Alf/for_Thea/experiments/quantification_test 5_PL23/PL23_5
528	279	73,025	120	PMA	700,702,702,706,706,707,707,708,708,709,709,708,708,707,707,706,706,704,704,701,701,694,694,693,693,692,692,691,691,690,690,689,689,690,690,691,691,692,692,695,695,700,	183,183,184,184,185,185,186,186,187,187,192,192,195,195,196,196,198,198,199,199,200,200,199,199,198,198,197,197,195,195,192,192,188,188,186,186,185,185,183,183,182,182,	/Volumes/Promise RAID 2/Alf/for_Thea/experiments/quantification_test 5_PL23/str_data/PMA/120/PL23_PMA_120image_hoescht247.TIF PL23_PMA_120image_568246.tif	1750	73,025	0	preAnalysis	none	none	120 PMA	qt_5_PL23_man02	/Volumes/Promise RAID/Alf/for_Thea/experiments/quantification_test 5_PL23/PL23_5
529	330	71,885	120	PMA	1238,1240,1240,1241,1241,1242,1242,1241,1241,1240,1240,1239,1239,1238,1238,1237,1237,1236,1236,1228,1228,1226,1226,1224,1224,1223,1223,1222,1222,1223,1223,1224,1224,1225,1225,1226,1226,1228,1228,1238,	238,238,240,240,243,243,248,248,250,250,252,252,254,254,255,255,256,256,257,257,256,256,255,255,254,254,252,252,243,243,242,242,240,240,239,239,238,238,237,237,	/Volumes/Promise RAID 2/Alf/for_Thea/experiments/quantification_test 5_PL23/str_data/PMA/120/PL23_PMA_120image_hoescht247.TIF PL23_PMA_120image_568246.tif	1750	71,885	0	preAnalysis	none	none	120 PMA	qt_5_PL23_man02	/Volumes/Promise RAID/Alf/for_Thea/experiments/quantification_test 5_PL23/PL23_5
530	208	87,192	120	PMA	360,364,364,365,365,366,366,367,367,366,366,365,365,364,364,363,363,360,360,359,359,355,355,353,353,352,352,351,351,350,350,351,351,352,352,353,353,354,354,360,	245,245,246,246,247,247,249,249,254,254,256,256,257,257,258,258,259,259,260,260,259,259,258,258,257,257,256,256,254,254,249,249,247,247,246,246,245,245,244,244,	/Volumes/Promise RAID 2/Alf/for_Thea/experiments/quantification_test 5_PL23/str_data/PMA/120/PL23_PMA_120image_hoescht247.TIF PL23_PMA_120image_568246.tif	1750	87,192	0	preAnalysis	none	none	120 PMA	qt_5_PL23_man02	/Volumes/Promise RAID/Alf/for_Thea/experiments/quantification_test 5_PL23/PL23_5
531	263	63,951	120	PMA	661,663,663,665,665,666,666,667,667,668,668,669,669,668,668,667,667,665,665,657,657,654,654,652,652,651,651,650,650,651,651,652,652,654,654,655,655,658,658,661,	247,247,248,248,249,249,250,250,253,253,255,255,258,258,261,261,263,263,264,264,263,263,262,262,260,260,259,259,253,253,251,251,249,249,248,248,247,247,246,246,	/Volumes/Promise RAID 2/Alf/for_Thea/experiments/quantification_test 5_PL23/str_data/PMA/120/PL23_PMA_120image_hoescht247.TIF PL23_PMA_120image_568246.tif	1750	63,951	0	preAnalysis	none	none	120 PMA	qt_5_PL23_man02	/Volumes/Promise RAID/Alf/for_Thea/experiments/quantification_test 5_PL23/PL23_5
532	240	74,592	120	PMA	427,433,433,435,435,436,436,435,435,434,434,433,433,431,431,428,428,426,426,424,424,422,422,420,420,419,419,418,418,419,419,420,420,421,421,427,	265,265,266,266,267,267,276,276,278,278,279,279,280,280,281,281,280,280,279,279,278,278,277,277,276,276,273,273,269,269,266,266,265,265,264,264,	/Volumes/Promise RAID 2/Alf/for_Thea/experiments/quantification_test 5_PL23/str_data/PMA/120/PL23_PMA_120image_hoescht247.TIF PL23_PMA_120image_568246.tif	1750	74,592	0	preAnalysis	none	none	120 PMA	qt_5_PL23_man02	/Volumes/Promise RAID/Alf/for_Thea/experiments/quantification_test 5_PL23/PL23_5
533	331	56,109	120	PMA	1086,1087,1087,1089,1089,1090,1090,1092,1092,1093,1093,1094,1094,1095,1095,1094,1094,1095,1095,1094,1094,1093,1093,1092,1092,1091,1091,1088,1088,1084,1084,1080,1080,1078,1078,1077,1077,1076,1076,1075,1075,1074,1074,1075,1075,1076,1076,1077,1077,1078,1078,1079,1079,1086,	265,265,266,266,268,268,269,269,270,270,272,272,274,274,275,275,276,276,278,278,281,281,282,282,283,283,284,284,285,285,284,284,283,283,282,282,281,281,279,279,277,277,272,272,268,268,267,267,266,266,265,265,264,264,	/Volumes/Promise RAID 2/Alf/for_Thea/experiments/quantification_test 5_PL23/str_data/PMA/120/PL23_PMA_120image_hoescht247.TIF PL23_PMA_120image_568246.tif	1750	56,109	0	preAnalysis	none	none	120 PMA	qt_5_PL23_man02	/Volumes/Promise RAID/Alf/for_Thea/experiments/quantification_test 5_PL23/PL23_5
534	315	54,895	120	PMA	1246,1248,1248,1250,1250,1251,1251,1252,1252,1251,1251,1250,1250,1249,1249,1248,1248,1246,1246,1241,1241,1239,1239,1237,1237,1235,1235,1234,1234,1233,1233,1232,1232,1233,1233,1234,1234,1235,1235,1236,1236,1237,1237,1239,1239,1246,	287,287,288,288,289,289,291,291,299,299,302,302,303,303,304,304,305,305,306,306,305,305,304,304,303,303,301,301,300,300,299,299,293,293,291,291,290,290,289,289,288,288,287,287,286,286,	/Volumes/Promise RAID 2/Alf/for_Thea/experiments/quantification_test 5_PL23/str_data/PMA/120/PL23_PMA_120image_hoescht247.TIF PL23_PMA_120image_568246.tif	1750	54,895	0	preAnalysis	none	none	120 PMA	qt_5_PL23_man02	/Volumes/Promise RAID/Alf/for_Thea/experiments/quantification_test 5_PL23/PL23_5
535	322	56,248	120	PMA	1167,1169,1169,1170,1170,1171,1171,1172,1172,1171,1171,1170,1170,1169,1169,1168,1168,1166,1166,1164,1164,1160,1160,1159,1159,1157,1157,1155,1155,1154,1154,1153,1153,1152,1152,1153,1153,1154,1154,1155,1155,1156,1156,1157,1157,1158,1158,1159,1159,1162,1162,1167,	295,295,296,296,297,297,299,299,307,307,309,309,310,310,312,312,313,313,314,314,315,315,316,316,315,315,314,314,313,313,312,312,310,310,306,306,303,303,301,301,300,300,299,299,297,297,296,296,295,295,294,294,	/Volumes/Promise RAID 2/Alf/for_Thea/experiments/quantification_test 5_PL23/str_data/PMA/120/PL23_PMA_120image_hoescht247.TIF PL23_PMA_120image_568246.tif	1750	56,248	0	preAnalysis	none	none	120 PMA	qt_5_PL23_man02	/Volumes/Promise RAID/Alf/for_Thea/experiments/quantification_test 5_PL23/PL23_5
536	246	112,411	120	PMA	684,685,685,686,686,687,687,688,688,687,687,686,686,685,685,684,684,682,682,677,677,675,675,674,674,673,673,672,672,671,671,672,672,671,671,672,672,673,673,674,674,676,676,677,677,684,	302,302,303,303,305,305,308,308,312,312,315,315,316,316,318,318,319,319,320,320,319,319,318,318,317,317,316,316,314,314,312,312,311,311,310,310,307,307,305,305,303,303,302,302,301,301,	/Volumes/Promise RAID 2/Alf/for_Thea/experiments/quantification_test 5_PL23/str_data/PMA/120/PL23_PMA_120image_hoescht247.TIF PL23_PMA_120image_568246.tif	1750	112,411	0	preAnalysis	none	none	120 PMA	qt_5_PL23_man02	/Volumes/Promise RAID/Alf/for_Thea/experiments/quantification_test 5_PL23/PL23_5
537	185	51,773	120	PMA	26,29,29,30,30,31,31,32,32,33,33,34,34,33,33,32,32,30,30,29,29,26,26,23,23,22,22,21,21,19,19,16,16,15,15,14,14,15,15,16,16,17,17,18,18,19,19,21,21,26,	309,309,310,310,311,311,312,312,313,313,314,314,316,316,318,318,319,319,320,320,319,319,318,318,319,319,320,320,321,321,322,322,321,321,320,320,315,315,313,313,312,312,311,311,310,310,309,309,308,308,	/Volumes/Promise RAID 2/Alf/for_Thea/experiments/quantification_test 5_PL23/str_data/PMA/120/PL23_PMA_120image_hoescht247.TIF PL23_PMA_120image_568246.tif	1750	51,773	0	preAnalysis	none	none	120 PMA	qt_5_PL23_man02	/Volumes/Promise RAID/Alf/for_Thea/experiments/quantification_test 5_PL23/PL23_5
538	289	79,118	120	PMA	749,754,754,757,757,758,758,759,759,760,760,761,761,760,760,759,759,758,758,756,756,751,751,749,749,747,747,745,745,744,744,743,743,742,742,743,743,744,744,745,745,747,747,749,	317,317,318,318,319,319,320,320,321,321,323,323,330,330,332,332,334,334,335,335,336,336,335,335,334,334,332,332,330,330,329,329,327,327,320,320,319,319,318,318,317,317,316,316,	/Volumes/Promise RAID 2/Alf/for_Thea/experiments/quantification_test 5_PL23/str_data/PMA/120/PL23_PMA_120image_hoescht247.TIF PL23_PMA_120image_568246.tif	1750	79,118	0	preAnalysis	none	none	120 PMA	qt_5_PL23_man02	/Volumes/Promise RAID/Alf/for_Thea/experiments/quantification_test 5_PL23/PL23_5
539	197	80,721	120	PMA	209,211,211,212,212,213,213,214,214,213,213,212,212,211,211,210,210,208,208,203,203,201,201,200,200,199,199,198,198,199,199,201,201,202,202,203,203,209,	334,334,335,335,336,336,339,339,341,341,344,344,346,346,347,347,348,348,349,349,348,348,347,347,346,346,344,344,338,338,336,336,335,335,334,334,333,333,	/Volumes/Promise RAID 2/Alf/for_Thea/experiments/quantification_test 5_PL23/str_data/PMA/120/PL23_PMA_120image_hoescht247.TIF PL23_PMA_120image_568246.tif	1750	80,721	0	preAnalysis	none	none	120 PMA	qt_5_PL23_man02	/Volumes/Promise RAID/Alf/for_Thea/experiments/quantification_test 5_PL23/PL23_5
540	208	83,062	120	PMA	394,396,396,397,397,398,398,399,399,398,398,397,397,396,396,395,395,393,393,386,386,385,385,384,384,383,383,382,382,383,383,384,384,385,385,387,387,389,389,394,	338,338,339,339,341,341,343,343,347,347,349,349,350,350,351,351,352,352,353,353,352,352,351,351,350,350,347,347,344,344,342,342,340,340,339,339,338,338,337,337,	/Volumes/Promise RAID 2/Alf/for_Thea/experiments/quantification_test 5_PL23/str_data/PMA/120/PL23_PMA_120image_hoescht247.TIF PL23_PMA_120image_568246.tif	1750	83,062	0	preAnalysis	none	none	120 PMA	qt_5_PL23_man02	/Volumes/Promise RAID/Alf/for_Thea/experiments/quantification_test 5_PL23/PL23_5
541	236	68,979	120	PMA	429,431,431,432,432,433,433,432,432,431,431,430,430,429,429,425,425,423,423,418,418,417,417,416,416,415,415,414,414,415,415,416,416,418,418,428,428,429,	376,376,377,377,379,379,385,385,387,387,388,388,389,389,390,390,391,391,390,390,389,389,388,388,387,387,385,385,379,379,378,378,377,377,376,376,375,375,	/Volumes/Promise RAID 2/Alf/for_Thea/experiments/quantification_test 5_PL23/str_data/PMA/120/PL23_PMA_120image_hoescht247.TIF PL23_PMA_120image_568246.tif	1750	68,979	0	preAnalysis	none	none	120 PMA	qt_5_PL23_man02	/Volumes/Promise RAID/Alf/for_Thea/experiments/quantification_test 5_PL23/PL23_5
542	223	69,852	120	PMA	294,296,296,297,297,298,298,297,297,296,296,295,295,288,288,286,286,285,285,284,284,283,283,284,284,285,285,286,286,287,287,288,288,294,	377,377,378,378,385,385,391,391,392,392,393,393,394,394,393,393,392,392,391,391,389,389,382,382,380,380,379,379,378,378,377,377,376,376,	/Volumes/Promise RAID 2/Alf/for_Thea/experiments/quantification_test 5_PL23/str_data/PMA/120/PL23_PMA_120image_hoescht247.TIF PL23_PMA_120image_568246.tif	1750	69,852	0	preAnalysis	none	none	120 PMA	qt_5_PL23_man02	/Volumes/Promise RAID/Alf/for_Thea/experiments/quantification_test 5_PL23/PL23_5
543	286	72,091	120	PMA	693,694,694,695,695,696,696,697,697,700,700,702,702,703,703,704,704,703,703,702,702,701,701,700,700,699,699,698,698,697,697,689,689,687,687,686,686,685,685,684,684,685,685,686,686,687,687,688,688,689,689,691,691,692,692,693,	381,381,380,380,381,381,380,380,381,381,382,382,383,383,385,385,390,390,392,392,394,394,395,395,396,396,397,397,398,398,399,399,398,398,397,397,396,396,394,394,388,388,387,387,386,386,385,385,383,383,382,382,381,381,380,380,	/Volumes/Promise RAID 2/Alf/for_Thea/experiments/quantification_test 5_PL23/str_data/PMA/120/PL23_PMA_120image_hoescht247.TIF PL23_PMA_120image_568246.tif	1750	72,091	0	preAnalysis	none	none	120 PMA	qt_5_PL23_man02	/Volumes/Promise RAID/Alf/for_Thea/experiments/quantification_test 5_PL23/PL23_5
544	241	57,278	120	PMA	587,589,589,592,592,593,593,594,594,595,595,594,594,593,593,592,592,590,590,581,581,579,579,578,578,577,577,576,576,577,577,578,578,580,580,583,583,587,	391,391,392,392,394,394,395,395,396,396,402,402,403,403,404,404,405,405,406,406,405,405,404,404,403,403,401,401,396,396,394,394,392,392,391,391,390,390,	/Volumes/Promise RAID 2/Alf/for_Thea/experiments/quantification_test 5_PL23/str_data/PMA/120/PL23_PMA_120image_hoescht247.TIF PL23_PMA_120image_568246.tif	1750	57,278	0	preAnalysis	none	none	120 PMA	qt_5_PL23_man02	/Volumes/Promise RAID/Alf/for_Thea/experiments/quantification_test 5_PL23/PL23_5
545	274	90,522	120	PMA	810,811,811,812,812,813,813,814,814,815,815,814,814,813,813,812,812,811,811,809,809,805,805,804,804,801,801,800,800,799,799,798,798,797,797,796,796,797,797,798,798,799,799,802,802,810,	396,396,397,397,398,398,399,399,404,404,405,405,408,408,409,409,411,411,412,412,413,413,414,414,413,413,412,412,411,411,410,410,409,409,407,407,400,400,398,398,397,397,396,396,395,395,	/Volumes/Promise RAID 2/Alf/for_Thea/experiments/quantification_test 5_PL23/str_data/PMA/120/PL23_PMA_120image_hoescht247.TIF PL23_PMA_120image_568246.tif	1750	90,522	0	preAnalysis	none	none	120 PMA	qt_5_PL23_man02	/Volumes/Promise RAID/Alf/for_Thea/experiments/quantification_test 5_PL23/PL23_5
546	188	75,064	120	PMA	144,146,146,147,147,146,146,145,145,144,144,141,141,138,138,135,135,134,134,133,133,134,134,135,135,136,136,137,137,139,139,144,	397,397,398,398,407,407,409,409,411,411,412,412,413,413,412,412,411,411,409,409,406,406,401,401,399,399,398,398,397,397,396,396,	/Volumes/Promise RAID 2/Alf/for_Thea/experiments/quantification_test 5_PL23/str_data/PMA/120/PL23_PMA_120image_hoescht247.TIF PL23_PMA_120image_568246.tif	1750	75,064	0	preAnalysis	none	none	120 PMA	qt_5_PL23_man02	/Volumes/Promise RAID/Alf/for_Thea/experiments/quantification_test 5_PL23/PL23_5
547	226	74,115	120	PMA	327,329,329,330,330,329,329,328,328,327,327,326,326,324,324,322,322,319,319,318,318,317,317,316,316,315,315,314,314,315,315,316,316,317,317,327,	412,412,414,414,420,420,422,422,423,423,425,425,426,426,427,427,428,428,427,427,426,426,425,425,423,423,419,419,413,413,412,412,411,411,410,410,	/Volumes/Promise RAID 2/Alf/for_Thea/experiments/quantification_test 5_PL23/str_data/PMA/120/PL23_PMA_120image_hoescht247.TIF PL23_PMA_120image_568246.tif	1750	74,115	0	preAnalysis	none	none	120 PMA	qt_5_PL23_man02	/Volumes/Promise RAID/Alf/for_Thea/experiments/quantification_test 5_PL23/PL23_5
548	216	89,662	120	PMA	386,389,389,391,391,392,392,393,393,392,392,391,391,390,390,389,389,388,388,385,385,381,381,379,379,378,378,377,377,376,376,377,377,378,378,379,379,381,381,385,385,386,	412,412,413,413,414,414,416,416,421,421,423,423,424,424,425,425,426,426,427,427,428,428,427,427,426,426,424,424,423,423,417,417,415,415,414,414,413,413,412,412,411,411,	/Volumes/Promise RAID 2/Alf/for_Thea/experiments/quantification_test 5_PL23/str_data/PMA/120/PL23_PMA_120image_hoescht247.TIF PL23_PMA_120image_568246.tif	1750	89,662	0	preAnalysis	none	none	120 PMA	qt_5_PL23_man02	/Volumes/Promise RAID/Alf/for_Thea/experiments/quantification_test 5_PL23/PL23_5
549	239	79,222	120	PMA	476,477,477,478,478,479,479,480,480,481,481,482,482,483,483,482,482,481,481,480,480,478,478,474,474,472,472,470,470,469,469,468,468,467,467,466,466,467,467,468,468,469,469,471,471,476,	414,414,415,415,416,416,417,417,419,419,421,421,423,423,428,428,429,429,430,430,431,431,432,432,431,431,430,430,429,429,428,428,427,427,425,425,419,419,417,417,415,415,414,414,413,413,	/Volumes/Promise RAID 2/Alf/for_Thea/experiments/quantification_test 5_PL23/str_data/PMA/120/PL23_PMA_120image_hoescht247.TIF PL23_PMA_120image_568246.tif	1750	79,222	0	preAnalysis	none	none	120 PMA	qt_5_PL23_man02	/Volumes/Promise RAID/Alf/for_Thea/experiments/quantification_test 5_PL23/PL23_5
550	261	59,402	120	PMA	529,530,530,531,531,533,533,534,534,535,535,536,536,537,537,536,536,535,535,533,533,521,521,520,520,518,518,517,517,518,518,519,519,520,520,521,521,523,523,529,	428,428,429,429,430,430,431,431,432,432,434,434,436,436,440,440,442,442,443,443,444,444,443,443,442,442,439,439,437,437,435,435,431,431,430,430,428,428,427,427,	/Volumes/Promise RAID 2/Alf/for_Thea/experiments/quantification_test 5_PL23/str_data/PMA/120/PL23_PMA_120image_hoescht247.TIF PL23_PMA_120image_568246.tif	1750	59,402	0	preAnalysis	none	none	120 PMA	qt_5_PL23_man02	/Volumes/Promise RAID/Alf/for_Thea/experiments/quantification_test 5_PL23/PL23_5
551	197	51,523	120	PMA	59,61,61,62,62,61,61,60,60,59,59,58,58,57,57,52,52,51,51,48,48,47,47,46,46,47,47,48,48,49,49,50,50,51,51,52,52,53,53,55,55,59,	436,436,437,437,445,445,447,447,448,448,449,449,450,450,451,451,452,452,451,451,450,450,449,449,443,443,442,442,441,441,440,440,439,439,438,438,437,437,436,436,435,435,	/Volumes/Promise RAID 2/Alf/for_Thea/experiments/quantification_test 5_PL23/str_data/PMA/120/PL23_PMA_120image_hoescht247.TIF PL23_PMA_120image_568246.tif	1750	51,523	0	preAnalysis	none	none	120 PMA	qt_5_PL23_man02	/Volumes/Promise RAID/Alf/for_Thea/experiments/quantification_test 5_PL23/PL23_5
552	336	65,348	120	PMA	1164,1167,1167,1168,1168,1169,1169,1170,1170,1169,1169,1168,1168,1167,1167,1166,1166,1164,1164,1160,1160,1156,1156,1153,1153,1151,1151,1150,1150,1149,1149,1148,1148,1149,1149,1150,1150,1151,1151,1152,1152,1153,1153,1154,1154,1155,1155,1156,1156,1158,1158,1161,1161,1164,	437,437,438,438,440,440,442,442,449,449,451,451,453,453,454,454,455,455,456,456,457,457,456,456,455,455,454,454,452,452,450,450,447,447,445,445,444,444,443,443,442,442,441,441,440,440,439,439,438,438,437,437,436,436,	/Volumes/Promise RAID 2/Alf/for_Thea/experiments/quantification_test 5_PL23/str_data/PMA/120/PL23_PMA_120image_hoescht247.TIF PL23_PMA_120image_568246.tif	1750	65,348	0	preAnalysis	none	none	120 PMA	qt_5_PL23_man02	/Volumes/Promise RAID/Alf/for_Thea/experiments/quantification_test 5_PL23/PL23_5
553	323	65,415	120	PMA	1074,1076,1076,1077,1077,1079,1079,1080,1080,1081,1081,1082,1082,1083,1083,1084,1084,1083,1083,1082,1082,1081,1081,1080,1080,1071,1071,1069,1069,1067,1067,1065,1065,1064,1064,1063,1063,1062,1062,1061,1061,1062,1062,1063,1063,1065,1065,1066,1066,1068,1068,1074,	446,446,447,447,448,448,450,450,451,451,452,452,453,453,456,456,459,459,461,461,462,462,463,463,464,464,463,463,462,462,461,461,460,460,459,459,458,458,456,456,452,452,449,449,448,448,447,447,446,446,445,445,	/Volumes/Promise RAID 2/Alf/for_Thea/experiments/quantification_test 5_PL23/str_data/PMA/120/PL23_PMA_120image_hoescht247.TIF PL23_PMA_120image_568246.tif	1750	65,415	0	preAnalysis	none	none	120 PMA	qt_5_PL23_man02	/Volumes/Promise RAID/Alf/for_Thea/experiments/quantification_test 5_PL23/PL23_5
554	930	90,824	120	PMA	1107,1108,1108,1109,1109,1110,1110,1111,1111,1113,1113,1114,1114,1112,1112,1113,1113,1114,1114,1115,1115,1119,1119,1118,1118,1116,1116,1115,1115,1112,1112,1111,1111,1110,1110,1109,1109,1110,1110,1111,1111,1112,1112,1115,1115,1116,1116,1125,1125,1126,1126,1127,1127,1129,1129,1130,1130,1129,1129,1128,1128,1126,1126,1125,1125,1122,1122,1114,1114,1112,1112,1111,1111,1110,1110,1109,1109,1107,1107,1106…	453,453,454,454,455,455,458,458,462,462,464,464,467,467,471,471,472,472,471,471,470,470,475,475,476,476,477,477,478,478,479,479,481,481,484,484,496,496,494,494,492,492,490,490,489,489,490,490,491,491,492,492,493,493,495,495,503,503,505,505,506,506,507,507,508,508,509,509,508,508,509,509,512,512,513,513,514,514,513,513,507,507,505,505,504,504,499,499,498,498,497,497,484,484,483,483,482,482,481,481…	/Volumes/Promise RAID 2/Alf/for_Thea/experiments/quantification_test 5_PL23/str_data/PMA/120/PL23_PMA_120image_hoescht247.TIF PL23_PMA_120image_568246.tif	1750	90,824	0	preAnalysis	none	none	120 PMA	qt_5_PL23_man02	/Volumes/Promise RAID/Alf/for_Thea/experiments/quantification_test 5_PL23/PL23_5
555	215	57,833	120	PMA	310,312,312,313,313,315,315,316,316,317,317,318,318,317,317,316,316,315,315,312,312,307,307,305,305,303,303,302,302,301,301,300,300,301,301,302,302,304,304,306,306,310,	454,454,456,456,459,459,460,460,461,461,463,463,465,465,467,467,468,468,469,469,470,470,469,469,468,468,467,467,466,466,463,463,459,459,457,457,455,455,454,454,453,453,	/Volumes/Promise RAID 2/Alf/for_Thea/experiments/quantification_test 5_PL23/str_data/PMA/120/PL23_PMA_120image_hoescht247.TIF PL23_PMA_120image_568246.tif	1750	57,833	0	preAnalysis	none	none	120 PMA	qt_5_PL23_man02	/Volumes/Promise RAID/Alf/for_Thea/experiments/quantification_test 5_PL23/PL23_5
556	242	60,017	120	PMA	529,531,531,532,532,533,533,534,534,535,535,536,536,535,535,534,534,533,533,532,532,526,526,525,525,523,523,522,522,521,521,520,520,519,519,518,518,519,519,520,520,521,521,522,522,529,	460,460,461,461,462,462,463,463,465,465,467,467,472,472,474,474,475,475,476,476,477,477,476,476,475,475,473,473,472,472,471,471,470,470,469,469,464,464,462,462,461,461,460,460,459,459,	/Volumes/Promise RAID 2/Alf/for_Thea/experiments/quantification_test 5_PL23/str_data/PMA/120/PL23_PMA_120image_hoescht247.TIF PL23_PMA_120image_568246.tif	1750	60,017	0	preAnalysis	none	none	120 PMA	qt_5_PL23_man02	/Volumes/Promise RAID/Alf/for_Thea/experiments/quantification_test 5_PL23/PL23_5
557	201	61,627	120	PMA	124,126,126,127,127,126,126,125,125,123,123,121,121,120,120,118,118,113,113,111,111,110,110,109,109,110,110,111,111,112,112,113,113,115,115,117,117,118,118,120,120,124,	461,461,463,463,469,469,471,471,472,472,473,473,474,474,475,475,476,476,475,475,474,474,472,472,468,468,467,467,466,466,465,465,464,464,463,463,462,462,461,461,460,460,	/Volumes/Promise RAID 2/Alf/for_Thea/experiments/quantification_test 5_PL23/str_data/PMA/120/PL23_PMA_120image_hoescht247.TIF PL23_PMA_120image_568246.tif	1750	61,627	0	preAnalysis	none	none	120 PMA	qt_5_PL23_man02	/Volumes/Promise RAID/Alf/for_Thea/experiments/quantification_test 5_PL23/PL23_5
558	140	133,457	120	PMA	604,605,605,606,606,610,610,611,611,612,612,615,615,617,617,618,618,617,617,615,615,613,613,611,611,610,610,609,609,608,608,609,609,608,608,606,606,605,605,604,604,602,602,603,603,602,602,604,	468,468,469,469,470,470,469,469,468,468,469,469,470,470,469,469,472,472,474,474,475,475,476,476,477,477,479,479,478,478,480,480,483,483,486,486,481,481,479,479,478,478,474,474,471,471,467,467,	/Volumes/Promise RAID 2/Alf/for_Thea/experiments/quantification_test 5_PL23/str_data/PMA/120/PL23_PMA_120image_hoescht247.TIF PL23_PMA_120image_568246.tif	1750	133,457	0	preAnalysis	none	none	120 PMA	qt_5_PL23_man02	/Volumes/Promise RAID/Alf/for_Thea/experiments/quantification_test 5_PL23/PL23_5
559	310	76,381	120	PMA	1077,1079,1079,1080,1080,1082,1082,1083,1083,1082,1082,1081,1081,1080,1080,1079,1079,1078,1078,1076,1076,1074,1074,1069,1069,1067,1067,1066,1066,1065,1065,1064,1064,1063,1063,1064,1064,1065,1065,1066,1066,1067,1067,1068,1068,1071,1071,1077,	480,480,481,481,482,482,485,485,491,491,493,493,494,494,495,495,496,496,497,497,498,498,499,499,498,498,497,497,496,496,495,495,493,493,487,487,484,484,483,483,482,482,481,481,480,480,479,479,	/Volumes/Promise RAID 2/Alf/for_Thea/experiments/quantification_test 5_PL23/str_data/PMA/120/PL23_PMA_120image_hoescht247.TIF PL23_PMA_120image_568246.tif	1750	76,381	0	preAnalysis	none	none	120 PMA	qt_5_PL23_man02	/Volumes/Promise RAID/Alf/for_Thea/experiments/quantification_test 5_PL23/PL23_5
560	291	67,832	120	PMA	765,767,767,768,768,770,770,771,771,772,772,773,773,772,772,771,771,770,770,769,769,768,768,766,766,760,760,759,759,758,758,757,757,756,756,755,755,754,754,755,755,756,756,757,757,759,759,764,764,765,	481,481,482,482,483,483,484,484,485,485,490,490,491,491,495,495,497,497,498,498,499,499,500,500,501,501,500,500,499,499,497,497,495,495,493,493,492,492,486,486,484,484,483,483,482,482,481,481,480,480,	/Volumes/Promise RAID 2/Alf/for_Thea/experiments/quantification_test 5_PL23/str_data/PMA/120/PL23_PMA_120image_hoescht247.TIF PL23_PMA_120image_568246.tif	1750	67,832	0	preAnalysis	none	none	120 PMA	qt_5_PL23_man02	/Volumes/Promise RAID/Alf/for_Thea/experiments/quantification_test 5_PL23/PL23_5
561	191	82,251	120	PMA	236,238,238,239,239,240,240,239,239,238,238,237,237,236,236,235,235,234,234,228,228,227,227,226,226,225,225,224,224,225,225,226,226,227,227,228,228,230,230,236,	485,485,486,486,487,487,492,492,494,494,496,496,497,497,498,498,499,499,500,500,499,499,498,498,497,497,495,495,491,491,490,490,489,489,487,487,485,485,484,484,	/Volumes/Promise RAID 2/Alf/for_Thea/experiments/quantification_test 5_PL23/str_data/PMA/120/PL23_PMA_120image_hoescht247.TIF PL23_PMA_120image_568246.tif	1750	82,251	0	preAnalysis	none	none	120 PMA	qt_5_PL23_man02	/Volumes/Promise RAID/Alf/for_Thea/experiments/quantification_test 5_PL23/PL23_5
562	234	80,637	120	PMA	400,402,402,403,403,404,404,403,403,401,401,399,399,398,398,397,397,395,395,393,393,391,391,388,388,386,386,385,385,384,384,385,385,386,386,387,387,388,388,390,390,392,392,400,	489,489,490,490,492,492,498,498,499,499,500,500,501,501,500,500,501,501,502,502,503,503,504,504,503,503,502,502,500,500,497,497,493,493,492,492,491,491,490,490,489,489,488,488,	/Volumes/Promise RAID 2/Alf/for_Thea/experiments/quantification_test 5_PL23/str_data/PMA/120/PL23_PMA_120image_hoescht247.TIF PL23_PMA_120image_568246.tif	1750	80,637	0	preAnalysis	none	none	120 PMA	qt_5_PL23_man02	/Volumes/Promise RAID/Alf/for_Thea/experiments/quantification_test 5_PL23/PL23_5
563	210	57,41	120	PMA	187,188,188,189,189,190,190,192,192,194,194,195,195,196,196,195,195,194,194,193,193,191,191,188,188,186,186,185,185,184,184,183,183,181,181,180,180,179,179,180,180,181,181,182,182,184,184,187,	491,491,492,492,494,494,496,496,497,497,498,498,501,501,504,504,506,506,507,507,508,508,509,509,508,508,507,507,506,506,505,505,504,504,503,503,501,501,497,497,493,493,492,492,491,491,490,490,	/Volumes/Promise RAID 2/Alf/for_Thea/experiments/quantification_test 5_PL23/str_data/PMA/120/PL23_PMA_120image_hoescht247.TIF PL23_PMA_120image_568246.tif	1750	57,41	0	preAnalysis	none	none	120 PMA	qt_5_PL23_man02	/Volumes/Promise RAID/Alf/for_Thea/experiments/quantification_test 5_PL23/PL23_5
564	260	78,638	120	PMA	504,506,506,509,509,511,511,512,512,513,513,514,514,513,513,512,512,510,510,504,504,501,501,499,499,497,497,496,496,494,494,493,493,494,494,495,495,496,496,504,	501,501,502,502,503,503,504,504,505,505,506,506,513,513,514,514,515,515,516,516,515,515,514,514,513,513,512,512,511,511,509,509,503,503,502,502,501,501,500,500,	/Volumes/Promise RAID 2/Alf/for_Thea/experiments/quantification_test 5_PL23/str_data/PMA/120/PL23_PMA_120image_hoescht247.TIF PL23_PMA_120image_568246.tif	1750	78,638	0	preAnalysis	none	none	120 PMA	qt_5_PL23_man02	/Volumes/Promise RAID/Alf/for_Thea/experiments/quantification_test 5_PL23/PL23_5
565	268	61,459	120	PMA	573,575,575,576,576,577,577,576,576,574,574,573,573,572,572,571,571,570,570,565,565,563,563,562,562,561,561,560,560,559,559,558,558,559,559,560,560,562,562,573,	504,504,505,505,506,506,513,513,515,515,516,516,518,518,519,519,520,520,521,521,520,520,519,519,518,518,517,517,514,514,511,511,507,507,505,505,504,504,503,503,	/Volumes/Promise RAID 2/Alf/for_Thea/experiments/quantification_test 5_PL23/str_data/PMA/120/PL23_PMA_120image_hoescht247.TIF PL23_PMA_120image_568246.tif	1750	61,459	0	preAnalysis	none	none	120 PMA	qt_5_PL23_man02	/Volumes/Promise RAID/Alf/for_Thea/experiments/quantification_test 5_PL23/PL23_5
566	212	60,972	120	PMA	277,279,279,280,280,282,282,283,283,284,284,285,285,284,284,283,283,282,282,280,280,275,275,272,272,271,271,270,270,269,269,268,268,269,269,270,270,272,272,277,	505,505,506,506,507,507,508,508,509,509,510,510,516,516,517,517,518,518,519,519,520,520,519,519,518,518,517,517,516,516,515,515,507,507,506,506,505,505,504,504,	/Volumes/Promise RAID 2/Alf/for_Thea/experiments/quantification_test 5_PL23/str_data/PMA/120/PL23_PMA_120image_hoescht247.TIF PL23_PMA_120image_568246.tif	1750	60,972	0	preAnalysis	none	none	120 PMA	qt_5_PL23_man02	/Volumes/Promise RAID/Alf/for_Thea/experiments/quantification_test 5_PL23/PL23_5
567	221	65,104	120	PMA	356,357,357,358,358,359,359,361,361,362,362,363,363,362,362,361,361,360,360,353,353,352,352,351,351,350,350,349,349,348,348,347,347,348,348,349,349,350,350,356,	515,515,516,516,517,517,518,518,519,519,527,527,528,528,530,530,531,531,532,532,531,531,530,530,529,529,528,528,527,527,525,525,517,517,516,516,515,515,514,514,	/Volumes/Promise RAID 2/Alf/for_Thea/experiments/quantification_test 5_PL23/str_data/PMA/120/PL23_PMA_120image_hoescht247.TIF PL23_PMA_120image_568246.tif	1750	65,104	0	preAnalysis	none	none	120 PMA	qt_5_PL23_man02	/Volumes/Promise RAID/Alf/for_Thea/experiments/quantification_test 5_PL23/PL23_5
568	326	61,911	120	PMA	976,978,978,979,979,981,981,982,982,983,983,982,982,981,981,980,980,979,979,978,978,977,977,976,976,974,974,968,968,967,967,966,966,965,965,964,964,963,963,964,964,965,965,966,966,967,967,970,970,976,	540,540,541,541,542,542,544,544,547,547,548,548,552,552,554,554,555,555,557,557,558,558,559,559,560,560,561,561,560,560,559,559,558,558,556,556,549,549,548,548,544,544,542,542,541,541,540,540,539,539,	/Volumes/Promise RAID 2/Alf/for_Thea/experiments/quantification_test 5_PL23/str_data/PMA/120/PL23_PMA_120image_hoescht247.TIF PL23_PMA_120image_568246.tif	1750	61,911	0	preAnalysis	none	none	120 PMA	qt_5_PL23_man02	/Volumes/Promise RAID/Alf/for_Thea/experiments/quantification_test 5_PL23/PL23_5
569	193	65,456	120	PMA	112,113,113,114,114,115,115,114,114,113,113,112,112,111,111,109,109,104,104,102,102,100,100,99,99,98,98,97,97,98,98,99,99,101,101,107,107,112,	542,542,543,543,545,545,549,549,551,551,552,552,553,553,554,554,555,555,554,554,553,553,552,552,551,551,550,550,545,545,544,544,543,543,542,542,541,541,	/Volumes/Promise RAID 2/Alf/for_Thea/experiments/quantification_test 5_PL23/str_data/PMA/120/PL23_PMA_120image_hoescht247.TIF PL23_PMA_120image_568246.tif	1750	65,456	0	preAnalysis	none	none	120 PMA	qt_5_PL23_man02	/Volumes/Promise RAID/Alf/for_Thea/experiments/quantification_test 5_PL23/PL23_5
570	245	58,486	120	PMA	516,518,518,519,519,520,520,521,521,522,522,521,521,520,520,518,518,516,516,514,514,509,509,508,508,505,505,504,504,503,503,502,502,503,503,504,504,505,505,506,506,508,508,510,510,516,	564,564,565,565,566,566,567,567,569,569,572,572,574,574,576,576,577,577,578,578,579,579,580,580,579,579,578,578,577,577,575,575,572,572,569,569,567,567,566,566,565,565,564,564,563,563,	/Volumes/Promise RAID 2/Alf/for_Thea/experiments/quantification_test 5_PL23/str_data/PMA/120/PL23_PMA_120image_hoescht247.TIF PL23_PMA_120image_568246.tif	1750	58,486	0	preAnalysis	none	none	120 PMA	qt_5_PL23_man02	/Volumes/Promise RAID/Alf/for_Thea/experiments/quantification_test 5_PL23/PL23_5
571	324	60,17	120	PMA	1113,1116,1116,1117,1117,1119,1119,1120,1120,1119,1119,1118,1118,1117,1117,1116,1116,1115,1115,1113,1113,1111,1111,1110,1110,1107,1107,1104,1104,1103,1103,1102,1102,1101,1101,1100,1100,1101,1101,1102,1102,1103,1103,1104,1104,1105,1105,1106,1106,1109,1109,1113,	565,565,566,566,567,567,569,569,576,576,578,578,579,579,580,580,581,581,583,583,584,584,585,585,586,586,585,585,584,584,583,583,582,582,580,580,574,574,572,572,569,569,568,568,567,567,566,566,565,565,564,564,	/Volumes/Promise RAID 2/Alf/for_Thea/experiments/quantification_test 5_PL23/str_data/PMA/120/PL23_PMA_120image_hoescht247.TIF PL23_PMA_120image_568246.tif	1750	60,17	0	preAnalysis	none	none	120 PMA	qt_5_PL23_man02	/Volumes/Promise RAID/Alf/for_Thea/experiments/quantification_test 5_PL23/PL23_5
[truncated: 2,782 more rows]
