# Supplementary material for: Histone H3 clipping is a novel signature of human neutrophil extracellular traps
Source: eLife. 2022 Oct 25;11:e68283. doi: 10.7554/eLife.68283 (PMC9665850; doi:10.7554/eLife.68283)
Supplement: Figure 5—source data 3. [file elife-68283-fig5-data3.xlsx]

## Sheet: Fig 5C
Time	Chromatin: Automatic + size exclusion					Chromatin: Manual + size exclusion					3D9: Automatic + size exclusion					3D9: Manual + size exclusion
	exp1	exp 2	exp 3	Exp 4	exp 5	exp1	exp 2	exp 3	Exp 4	exp 5	exp1	exp 2	exp 3	Exp 4	exp 5	exp1	exp 2	exp 3	Exp 4	exp 5
NS	21.4798		78.8227	3.01576	36.2947	10.1181			0.991384	1.42027	5.83656			0.912375	3.91256	4.8216			0.600655	1.34304
15	49.6473	18.8607	27.7822		61.8953	2.5817		3.94305		0.53679	2.5817		0.30303		0.35695	1.47059		0		0.16108
90		94.1547	99.4382		94.4138		3.96692	1.57		5.55835		2.67427	0.61162		3.45845		1.90576	0.61162		2.43911
120	94.3273	25.0951	93.5159	60.4635		7.52259	44.0214	8.53578	24.3246		4.16907	18.3455	4.36938	19.732		1.75895	15.3454	2.41136	16.8615
150	86.6912	92.7909	91.4284			16.574	40.9343	8.26233			13.4637	37.3696	6.92363			11.0049	31.7304	5.35121
180	93.3875	85.543	87.4319	68.7977	85.5803	38.6831	90.4418	50.9784	30.8307	91.716	33.5028	86.2012	42.2713	27.2626	75.3941	28.0566	82.1894	37.0764	21.4943	71.2343
240	82.1843	36.45711*	23.4507	61.9433		74.1873	90.2553*	107.717	77.0103		63.7661	72.2729*	33.2853	60.3221		54.3222	45.3834*	31.7732	47.0354
	Chromatin: Automatic + size exclusion			Chromatin: Manual + size exclusion			3D9: Automatic + size exclusion			3D9: Manual + size exclusion
	Mean	SD	N	Mean	SD	N	Mean	SD	N	Mean	SD	N
NS	11.5432	17.0423	4	4.45707	4.59223	4	1.92291	2.72994	3	2.2551	2.25344	3
15	62.7411	13.5503	4	2.78887	2.43857	4	0.569825	0.45383	3	0.543889	0.806576	3
90	6.38858	2.1264	3	5.93628	1.96207	3	2.07859	1.13527	3	1.65216	0.939768	3
120	16.3079	12.1768	4	14.3606	8.47824	4	11.6532	10.1406	4	9.09429	8.12145	4
150	17.5257	8.9266	3	17.0248	9.87946	3	12.8359	9.75957	3	16.0288	13.8887	3
180	53.5723	14.3012	5	51.1724	13.0213	5	46.0615	24.8233	5	48.0102	27.0572	5
240	71.458	5.65505	3	32.4686	30.3017	3	62.9	8.69863	3	44.377	11.5072	3
